# Supplementary material for: Regulation of ethyl ester synthesis in two apple (Malus domestica) cultivars: Insights from integrated metabolomic and transcriptomic analyses
Source: Food Chem (Oxf). 2025 Aug 5;11:100282. doi: 10.1016/j.fochms.2025.100282 (PMC12357301; doi:10.1016/j.fochms.2025.100282)
Supplement: Supplementary file 2 — Supplementary material 2 [file mmc2.xlsx]

## Sheet: Table S1
Table S1. List of analyzed aroma compounds
RT	Quantifier Ion	Volatiles	RI1)	Difference2)	Strategy3)	Compound group
7.97	58	acetone	819	-4	1	ketone
8.06	74	methyl acetate	809	9	2	ester
8.74	82.1	2-methylfuran	857	-4	2	furan
8.85	72.1	butanal	870	-10	2	aldehyde
9.02	31.1	methanol	877	-8	2	alcohol
9.06	61	ethyl acetate	872	-1	1	ester
9.31	72	2-butanone	881	2	1	ketone
9.46	57	methyl propanoate	881	11	2	ester
9.694	45.1	2-propanol	915	-12	1	alcohol
9.9	46	ethanol	930	-14	1	alcohol
10.6365	57.1	ethyl propanoate	965	-12	1	ester
10.86	116	ethyl isobutanoate	973	-9	1	ester
11.08	61	propyl acetate	984	-8	1	ester
11.21	58	pentanal	989	-7	1	aldehyde
11.32	74	methyl butanoate	996	-4	1	ester
12.05	88	methyl 2-methylbutanoate	1021	-2	1	ester
12.13	73	isobutyl acetate	1012	10	1	ester
12.35	55	1-penten-3-one	1035	-4	1	ketone
12.69	59.1	1-propanol	1042	2	1	alcohol
12.81	88	ethyl butanoate	1049	-1	1	ester
13.03	57.1	propyl propanoate	1046	11	1	ester
13.27	102	ethyl 2-methylbutanoate	1071	-5	1	ester
13.91	56.1	butyl acetate	1097	-7	1	ester
14.17	56.1	hexanal	1109	-8	1	aldehyde
14.585	43.1	2-methylpropanol	1096	16	3	alcohol
14.6	84	2-methyl-2-butenal	1095	18	3	aldehyde
15.356	70	2-methylbutyl acetate	1134	3	1	ester
15.37	71	propyl butanoate	1137	-1	1	ester
15.78	88	ethyl pentanoate	1144	5	1	ester
15.918	57	butyl propanoate	1150	4	1	ester
16.57	56.1	1-butanol	1180	-7	1	alcohol
16.93	99	ethyl crotonate	1195	-11	1	ester
17.15	70.1	pentyl acetate	1216	-12	1	ester
17.54	58	2-heptanone	1209	-5	1	ketone
17.64	70.1	heptanal	1217	-12	1	aldehyde
17.648	74	methyl hexanoate	1220	-14	1	ester
17.684	71.1	isopentyl isobutanoate	1208	-2	3	ester
17.69	79	pyridine	1206	1	1	amine	heterocyclic compound
18.36	57.1	2-methylbutanol	1237	-12	1	alcohol
18.67	89	butyl butanoate	1225	8	1	ester
19.05	81.1	2-pentylfuran	1239	3	1	furan
18.942	69.1	(E)-2-hexenal	1244	-3	1	aldehyde
19.12	103.1	butyl 2-methylbutanoate	1241	5	1	ester
19.23	88.1	ethyl hexanoate	1254	-6	1	ester
19.78	55.1	1-pentanol	1245	20	1	alcohol
20.591	43	hexyl acetate	1278	8	1	ester
20.851	85.1	2-methylbutyl 2-methylbutanoate	1303	-10	1	ester
21.058	58	2-octanone	1303	-3	1	ketone
21.2	84.1	octanal	1304	-2	1	aldehyde
21.637	70.1	1-octen-3-on	1327	-12	1	ketone
21.57	45.1	acetoin	1312	1	1	ketone
22.07	74	acetol	1327	9	1	ketone
22.32	71.1	3-methyl-2-butenol	1348	-17	1	alcohol
22.57	83.1	(E)-2-heptenal	1335	6	1	aldehyde
22.77	43	2-hexenyl acetate	1337	10	1	ester
22.94	108	6-methyl-5-hepten-2-one	1346	5	1	ketone
23.29	69.1	1-hexanol	1361	-10	1	alcohol
24.81	57.1	nonanal	1409	-5	1	aldehyde
25.092	82.1	2-hexen-1-ol	1412	0	1	alcohol
25.3202	96	3-Heptenyl acetate	1412	0	3	ester
25.337	117	butyl hexanoate	1425	-5	1	ester
25.5	89	hexyl butanoate	1419	6	1	ester
25.802	103.1	hexyl 2-methylbutanoate	1435	0	1	ester
26.066	101.1	N,N-diethylformamide	1439	-5		amide
26.086	70.1	(E)-2-octenal	1437	5	1	aldehyde
26.222	45.1	3-furfural	1431	-	MS	aldehyde	furan
26.5	55.1	Linalool oxide I (cis,furanoid)	1458	-3	1	alcohol	terpene
26.695	70.1	1-heptanol	1464	-4	1	alcohol
26.71	60.1	acetic acid	1458	3	1	acid
26.83	97.1	2-pentylthiophene	1461	8	1	thiophene
26.8915	95	2-methyl 6-hepten-1-ol	1463	2	1	alcohol
27.327	96.1	furfural	1489	-9	1	aldehyde	furan
27.399	59	Linalool oxide II (trans, furanoid)	1482	1	1	alcohol	terpene
27.727	57.1	2-ethylhexanol	1486	7	1	alcohol
28.25	57.1	decanal	1507	7	1	aldehyde
28.706	95.1	acetylfuran	1521	-10	1	furan
29.02	88.1	ethyl 3-hydroxybutanoate	1522	9	1	ester
29.26	95.1	camphor	1539	0	1	ketone	terpene
29.34	106	benzaldehyde	1537	5	1	aldehyde	benzenoid
29.47	74	propanoic acid	1536	9	1	acid
29.6	98.1	furfuryl acetate	1533	17	1	ester	furan
29.906	56.1	1-octanol	1567	-8	1	alcohol
30.03	55	(Z)-3-Octen-1-ol	1558	4	3	alcohol
30.52	58.1	ethyl 3-(methylthio)propanoate	1578	-4	1	ester	S-containing
31.058	70.1	(E)-3-Octen-1-ol	1595	-	MS	alcohol
31.378	115.1	a-methyl-g-butyrolactone	1592	13	1	ketone	lactone
31.67	117	hexyl hexanoate	1626	-10	1	ester
31.9201	145.1	butyl octanoate	1621	0	1	ester
32.22	60	butanoic acid	1637	-3	1	acid
32.33	100	d-valerolactone	1633	4	1	ketone	lactone
32.383	148	3-(methylthio)propyl acetate	1641	0	1	ester	S-containing
32.767	86	g-butyrolactone	1654	-2	1	ketone	lactone
32.972	91.1	phenylacetaldehyde	1653	7	1	aldehyde	benzenoid
33.175	119.1	4-methylbenzaldehyde	1661	6	1	aldehyde	benzenoid
33.218	98.1	furanmethanol	1672	-5	1	alcohol	furan
33.578	74	2-methylbutyric acid	1674	3	1	acid
33.71	148.1	estragole	1684	0	1	phenylpropene
33.9	117.1	ethyl 3-hydroxyhexanoate	1671	19	3	ester
34.27	161.1	4) g-muurolene	1690	12	3	alkene	terpene
34.55	100.1	dimethyl glutarate	1698	15	1	ester
34.826	85.1	g-hexalactone	1727	-4	1	ketone	lactone
34.86	106	methionol	1723	0	1	alcohol	S-containing
35.26	93	4)a-muurolene	1718	19	3	alkene	terpene
35.427	108.1	benzyl acetate	1736	8	3	ester	benzenoid
35.71	93	(E,E)-a-farnesene	1757	-4	1	alkene	terpene
36.18	161.1	4)d-cadinene	1752	18	3	alkene	terpene
36.36	114	N,N-dibutylformamide	1787	-11	1	amide
36.779	58.1	N,N-dibutylacetamide	1810	-19	3	amide
37.9	104.1	phenethyl acetate	1814	18	3	ester	benzenoid
38.08	121.1	(E)-b-damascenone	1827	11	3	ketone
38.4	159.1	4)calamenene	1832	18	3	alkene	terpene
38.41	60	pentanoic acid	1848	2	1	acid
38.751	151	geranylacetone	1869	-5	1	ketone	isoprenoid
40.402	91.1	benzeneethanol	1927	-4	1	alcohol	benzenoid
40.681	85.1	g-octalactone	1939	-4	1	ketone	lactone
41.552	69	1-dodecanol	1973	-5	1	alcohol
41.708	135	benzothiazole	1986	-11	1	thiazole	benzenoid
42.2342	124	2,5-furandicarboxaldehyde	1996	-	MS	aldehyde
42.638	94	phenol	2009	2	1	phenol
42.84	178.1	methyleugenol	2011	7	1	phenol	phenylpropene
43.5	135	p-anisaldehyde	2047	-	MS	aldehyde	benzoid
43.544	85.1	g-nonalactone	2051	-4	1	ketone	lactone
46.195	94	2-phenoxyethanol	2169	-13	1	alcohol	phenol
46.52	60	nonanoic acid	2170	0	1	acid
46.81	164.1	eugenol	2198	-16	1	alcohol	phenylpropene
47.484	99.1	d-decalactone	2207	3	1	ketone	lactone
48.31	161.1	4)a-Muurolol	2228	19	3	alcohol	terpene
54.386	97.1	5-hydroxymethylfurfural	2518	-9	1	aldehyde	furan
55.3243	175	3-hydroxy-b-damascone	2537	6	3	ketone
56.363	152.1	vanillin	2567	16	1	aldehyde	benzenoid
1) RI:Retention Index calculated C6-C27 normal alkanes
2) RI(this study)-RI(library)
3) 1:House Libraly, 2: Agilent off-flavor Database, 3:Aroma Office , MS: NIST20 MS search
4) Anotation of sesqui terpenes are tentative

## Sheet: Table S2
Table S2	Peak intensities of volatile and soluble metabolites
ID	acetone	methyl acetate	2-methylfuran	butanal	methanol	ethyl acetate	2-butanone	methyl propanoate	2-propanol	ethanol	ethyl propanoate	ethyl isobutanoate	propyl acetate	pentanal	methyl butanoate	methyl 2-methylbutanoate	isobutyl acetate	1-penten-3-one	1-propanol	ethyl butanoate	propyl propanoate	ethyl 2-methylbutanoate	butyl acetate	hexanal	2-methylpropanol	2-methyl-2-butenal	2-methylbutyl acetate	propyl butanoate	ethyl pentanoate	butyl propanoate	1-butanol	ethyl crotonate	pentyl acetate	2-heptanone	heptanal	methyl hexanoate	isopentyl isobutanoate	pyridine	2-methylbutanol	butyl butanoate	2-pentylfuran	(E)-2-hexenal	butyl 2-methylbutanoate	ethyl hexanoate	1-pentanol	hexyl acetate	2-methylbutyl 2-methylbutanoate	2-octanone	octanal
ORN0_1	206034	3085	5094	186225	233278	13402	15759	2741	494147	3261238	5536	0	31068	139674	14305	523	33537	81806	265681	61804	35968	1055	1632231	1131840	704245	3359	166529	34352	618	18360	38994088	1272	118243	17592	34487	2793	63488	18428	1804679	102032	121436	1095074	7116	14117	926864	890359	60705	1486	15641
ORN0_2	470243	6766	16622	252426	498748	18264	17278	3755	599624	5667402	5268	311	41681	214494	28165	866	46460	131124	239976	36042	29517	3254	2316011	1387010	708500	4592	240586	45807	659	39089	40232510	837	155469	20203	42337	5906	53697	22764	2073639	166525	167417	1498660	15154	11668	1013389	1245097	43999	2675	44047
ORN0_3	433745	4083	5634	192667	586209	14661	15240	1795	406212	7095584	4722	0	35349	95033	16104	324	45621	54732	217228	58551	16671	1695	2292495	915727	708920	3133	182859	38586	439	31260	41349112	434	147615	14601	30122	3983	35519	18874	1537998	142205	109980	1325461	6579	9522	978112	1260348	22101	1737	25407
ORN1C_1	169120	57215	4493	300703	264180	3315243	18676	16493	312844	10262696	1262370	17621	151614	37221	255331	32217	56741	50593	868801	8696902	48989	817899	2620549	915652	1624309	10948	765210	147490	43564	38324	50406422	31524	123726	22366	16685	42123	29067	19437	7456139	90865	136126	2635175	27447	1266822	1210215	1007660	72212	2162	26709
ORN1C_2	427606	27207	7238	361901	449129	2340584	24655	7051	308470	7561297	523515	13954	133149	161508	168825	3658	52164	155270	556841	7672134	36032	256845	4684304	1386254	1287467	6323	676051	152635	40526	53677	59770403	21160	218628	24883	28902	30851	28378	21023	4019388	222816	157104	3040520	20735	1198335	1522276	1674656	48238	3039	42706
ORN1C_3	476526	35512	12891	357375	594370	2764940	24552	8702	314443	10457252	764370	13748	148303	113213	200862	8238	67325	103077	753762	8292435	34098	442974	4151225	965703	1402971	9011	756164	168252	38808	89515	60582715	22148	202842	25436	19884	29379	15191	20337	5139454	180210	134974	1697511	54665	943704	1425870	1890353	41023	2581	38350
ORN1M_1	211533	11872	3581	144107	379013	270185	16999	2685	640441	4546741	71260	576	42244	77464	42102	4058	49716	75949	338260	602516	25379	56496	1492294	636612	1337253	10359	615833	70224	2865	19597	36175037	7319	127409	26463	18901	5738	49783	22150	6981336	43881	90345	1202729	13678	29989	1143011	432459	38705	2224	26260
ORN1M_2	425195	4257	5619	91090	483959	24264	22951	2117	538703	5932398	5319	0	22116	59153	18105	1096	47668	54727	140918	19738	18725	1058	1392305	518530	902417	4865	695207	65544	235	14147	27870179	762	127714	17513	25868	3120	11429	21109	4399282	41305	70724	1325477	7683	2307	1061799	437557	49931	1905	27216
ORN1M_3	462960	4181	12153	58612	310252	11484	13309	4756	500031	3809340	3694	43	12460	104509	11343	910	20419	87647	113568	8728	29751	542	637705	605767	793584	4530	551328	47999	137	35956	19040845	866	76508	13813	24644	3423	24384	14291	4290022	43245	36036	556318	35275	2315	658552	776493	67868	3984	26003
ORN2C_1	215462	611517	7535	372709	685649	12925795	53975	183794	466928	16544883	5696548	117750	576122	15902	1400355	219408	78449	11608	1843835	16760101	52054	2405368	5550695	780000	2154814	1168	1150327	255066	76741	36752	60295771	177744	165623	62195	27249	190736	27272	42506	7484977	70935	73989	1510511	32380	2105205	904260	2638477	43492	4457	66280
ORN2C_2	1015885	408287	10831	200243	821977	15744472	48897	112419	213505	21684732	6063907	208621	458971	12818	586245	134370	77663	6709	1747195	12551994	37401	3003363	3015597	1071682	1978406	11936	697593	119148	76016	31814	43120578	222904	107029	61754	13809	163106	27690	36946	6323381	36492	93902	1843581	38755	2681181	722792	2006446	44135	2215	23706
ORN2C_3	428132	541462	7230	197165	938147	15550796	47888	121367	307308	23603435	5491394	137869	387845	13790	763432	125745	0	11616	1403353	13136249	37487	2333117	3230577	514604	1715580	9182	626951	109871	84136	36056	41715105	215491	118375	41547	27874	203811	22144	34142	4251883	40186	53807	1062133	36797	3111690	630271	2363642	46551	3267	50179
ORN2M_1	188252	26914	4931	36677	394386	223471	23793	4379	462570	4645284	26213	556	32760	10039	31512	6980	55660	10784	163024	44685	26239	5948	883995	130423	962046	4851	1261607	106896	468	11618	13846454	2231	65358	8798	14557	6218	4139	23883	5997640	22232	21591	430789	11229	7617	353644	413149	45620	1790	29219
ORN2M_2	463063	35764	12006	65605	574071	99601	37110	5764	927552	4904476	18557	504	88322	11953	56730	20887	113207	14235	305531	55807	34546	18918	1608453	505166	1932390	12168	2103059	193955	734	23982	23754316	3986	105259	20777	17446	8980	10899	35111	11619384	40880	89157	1436182	40035	5308	567023	873578	61893	2932	37651
ORN2M_3	1169815	24856	13429	39471	684679	33930	31942	5127	693282	7994238	10693	0	28832	12565	39486	8917	85232	14167	82569	10515	23092	1523	869902	346173	1052564	7547	1568400	125465	343	52524	11290104	3155	108986	20147	38788	4765	51122	32111	7840256	33996	82182	1310923	46951	2059	487143	817558	42704	4856	78749
SG0_1	594183	6090	6042	293253	308988	22598	40054	932	704438	3019430	5035	0	363285	346993	42	459	49913	170260	903146	1199	59258	1071	2548164	1748517	696950	16353	2189022	164566	0	35754	26067815	586	151765	35184	15145	0	94901	9986	8593361	0	86846	1645297	0	0	612383	2175716	53902	1441	31085
SG0_2	534283	5039	7211	230437	277608	21401	31235	2134	697736	3341816	7040	0	401247	181442	383	0	38307	94336	962306	3097	57612	828	2180231	1049951	361963	6581	1413763	112740	178	26610	25254276	775	92214	30727	26839	0	28397	54448	5976362	7092	68680	1319231	13805	119	521730	785427	57126	2908	37936
SG0_3	506603	4154	6581	220118	306929	25419	30729	1163	548760	3536092	6410	0	512795	134364	490	0	35759	68986	1402596	388	64787	486	2636134	868092	405112	8109	1674388	130596	136	35298	29754192	829	93248	33010	22099	0	28878	19415	7511123	8260	66903	1297389	16822	373	579765	641339	56871	3122	39590
SG1C_1	790373	5060	7251	254498	280321	30194	29798	6279	944460	2950334	6156	0	609398	98552	305	0	50517	45616	1247541	804	37349	1250	3779709	801181	399686	7505	1881144	146365	173	38656	28629358	0	127614	28904	16899	0	21146	12081	5222798	9847	96300	1834021	12174	42	428916	825108	16613	2736	50534
SG1C_2	535493	3979	9484	275875	258180	50272	29194	3470	783931	2458494	8806	0	1177353	142316	957	0	73595	62897	1675542	3525	65848	973	6379181	1213272	413888	8890	3262069	255237	0	69323	36236349	214	219303	42370	29470	0	14271	12023	7922283	15881	130383	2520999	19125	2224	591136	1825130	20443	3012	55834
SG1C_3	548884	3608	4231	295798	311860	57679	29285	236	898668	3366531	9922	0	1284199	120709	217	0	77612	51781	2237280	845	72932	672	7771400	1164585	432194	8865	3729149	293648	0	92469	44605644	499	270142	46647	22000	0	27121	10486	9413412	20426	127840	2450754	20827	748	692684	2235573	33214	2312	37754
SG1M_1	546499	3593	32637	288558	287140	45355	33096	3622	869788	3188944	9191	0	1134655	154029	169	0	53432	56950	2830270	574	72304	354	4529090	1244316	654495	14828	2017667	160557	192	45805	45054632	0	149815	48831	30121	0	30751	15074	10155425	6450	120769	2102661	11001	0	820848	975771	42390	4997	56471
SG1M_2	508343	7981	4869	273569	280977	43073	32284	4116	981422	2860098	7725	0	1096044	77115	764	0	45444	39274	2119832	661	67369	393	5352169	778230	541092	11536	2067139	159922	0	43261	41359689	649	158164	49125	12638	0	34311	9684	7770941	5574	116599	2244949	6720	213	677353	963221	41757	3111	46111
SG1M_3	559537	3363	5015	295649	317718	51957	30938	447	783119	3449326	6416	0	1095407	102423	590	0	54125	54426	2256781	817	60083	468	5878663	921337	679530	11151	2029956	156737	0	18344	41855103	1400	191746	50044	14513	0	54638	9141	7316376	7155	112941	2150711	9948	161	678646	1257811	36133	4588	35768
SG2C_1	492672	53491	13742	339801	323070	104424	64235	1473	1274410	3349410	10956	0	1749536	98150	1770	828	119703	45459	1627380	2271	54140	715	12503544	1531103	506698	5831	3219636	263328	0	126972	48103319	1766	274583	68267	19786	0	33223	12805	7668117	64991	160960	3020008	17124	0	598479	3089947	31831	3038	44566
SG2C_2	546733	55125	11634	295659	353939	92314	66760	3968	1269431	3103525	11965	0	1706175	67908	2149	0	90300	42067	1680375	1649	78882	838	9430727	1449552	364741	6462	1890496	162443	0	105920	37298554	5508	186784	75868	25397	0	33898	13700	3912308	48017	122463	2423559	12470	228	364292	2483543	31103	3569	64109
SG2C_3	467435	27885	9850	280796	326739	86670	64470	1940	893327	3305263	10692	0	1913006	137012	1057	0	132157	56241	1401870	1948	62419	890	13972539	2503686	363505	4153	4080206	330482	0	132844	42683919	837	357426	93495	21480	0	43569	13809	6474428	72556	205603	3964056	21296	140	512745	5558055	36355	3793	54729
SG2M_1	507915	3818	9889	99582	322416	18948	103105	9812	1298130	3412857	9010	0	187309	48036	664	0	91914	44461	323085	2762	16559	624	2423690	1072402	721274	730	2462697	184293	141	11888	18312425	787	119468	40779	22245	0	23974	14203	7059903	4643	163736	3189607	4896	45	446906	581872	34144	3296	65611
SG2M_2	531273	2686	12027	94484	371553	18287	88661	1915	1490529	3477796	8476	0	185729	35958	236	0	109546	37176	287971	486	17961	11686	2916447	1029478	743053	7508	2864949	215008	138	13850	19920167	1157	137280	39978	13959	0	21570	9069	6920938	5352	179459	3383275	5390	55	453165	664806	30016	3307	31733
SG2M_3	494133	2863	5085	152745	375737	30777	67352	2010	1132363	3553430	8232	0	601958	39470	93	0	93403	42438	1240423	597	23683	385	3949758	960443	909872	5191	4131424	310587	0	17543	31423805	902	175058	64692	0	0	34684	11164	13087089	4932	173240	3411241	6900	0	708101	805327	29739	2459	27673
[truncated: 104 more columns]

## Sheet: Table S3
Table S3. Loadings corresponding to Fig. 3
Metabolites	PC1	PC2
ethanol	0.159556	0.0119723
d-decalactone	0.159193	0.0267206
ethyl pentanoate	0.154839	0.0233661
ethyl 3-(methylthio)propanoate	0.154096	0.029154
ethyl hexanoate	0.154062	0.0270215
methyl hexanoate	0.153653	0.0375835
ethyl acetate	0.153131	0.0405719
ethyl 3-hydroxyhexanoate	0.152953	0.0323033
ethyl 2-methylbutanoate	0.152188	0.0393418
ethyl butanoate	0.151753	0.0218189
ethyl propanoate	0.151566	0.0430311
ethyl crotonate	0.151014	0.0434011
methyl acetate	0.14597	0.0545052
ethyl isobutanoate	0.145856	0.0420185
2-methylpropanol	0.145574	-0.0257252
ethylene	0.145504	0.0686035
methyl 2-methylbutanoate	0.144118	0.0432227
methyl propanoate	0.142774	0.0477507
methyl butanoate	0.142471	0.0361698
(E,E)-a-farnesene	0.142411	0.0340189
ethyl 3-hydroxybutanoate	0.141836	0.0404395
methanol	0.141184	0.000806142
1-octen-3-on	0.137654	0.0382556
raffinose	0.135405	-0.00530479
2-pentylthiophene	0.125924	0.0388607
6-methyl-5-hepten-2-one	0.116317	0.111174
xylose	0.112117	0.100352
arabinose	0.111254	0.101421
Tyr	0.109735	-0.0815324
butyl 2-methylbutanoate	0.109533	-0.00427958
sorbitol	0.106814	-0.0571433
Linalool oxide II (trans, furanoid)	0.106423	0.11592
nonanoic acid	0.104488	-0.0914193
butyl hexanoate	0.101514	-0.0218293
pyridine	0.100116	-0.0269658
hexyl hexanoate	0.0971503	-0.0258321
butyl octanoate	0.0928089	-0.00977977
d(-)-Quinate	0.0924311	-0.122705
1-heptanol	0.089207	-0.0733491
hexyl 2-methylbutanoate	0.0861838	-0.0401222
chiro-inositol	0.0859205	-0.10007
a-Muurolol	0.0848832	-0.00279567
3-furfural	0.084686	0.14355
2-methyl 6-hepten-1-ol	0.0843149	0.143606
2-hexenyl acetate	0.07542	0.00767194
acetylfuran	0.074719	0.0397237
methionol	0.0735594	-0.0942805
glycolate	0.0649506	0.00581211
dimethyl glutarate	0.0616441	0.0914037
g-butyrolactone	0.0614691	0.12647
1-butanol	0.060584	0.0393037
g-hexalactone	0.0599393	0.150375
1-dodecanol	0.0591498	0.0359989
1-hexanol	0.0550887	0.0111549
phenylacetaldehyde	0.0530542	-0.0276804
butyl butanoate	0.0517496	-0.0597753
1-octanol	0.0514913	-0.0792136
(Z)-3-octen-1-ol	0.0510258	0.0585722
1-pentanol	0.0501454	-0.0822656
a-methyl-g-butyrolactone	0.0491295	0.0160144
(E)-3-octen-1-ol	0.046356	0.0595737
2-methylbutyl 2methylbutanoate	0.0428177	-0.0800332
hexyl butanoate	0.0410323	-0.0528302
butanoic acid	0.036513	-0.0850944
N,N-dibutylformamide	0.0351004	0.0247634
benzeneethanol	0.0340604	-0.0107996
benzothiazole	0.0328786	0.0469039
hexyl acetate	0.0288155	0.1201
benzyl acetate	0.0261022	0.140237
N,N-diethylformamide	0.0247943	0.10178
N,N-dibutylacetamide	0.0218114	-0.0436525
fructose	0.0210504	-0.0118376
Linalool oxide I (cis,furanoid)	0.0195813	0.146608
heptanal	0.0184575	-0.052768
phenol	0.0176595	0.0705276
glycerol	0.0145412	-0.0395019
propanoic acid	0.0119293	-0.0308941
g-octalactone	0.0115329	0.149214
acetic acid	0.0105797	0.0449432
furanmethanol	0.0104217	-0.012743
p-anisaldehyde	0.00990647	0.145918
acetoin	0.00942435	0.166831
2-octanone	0.00817615	0.0789271
butanal	0.00712031	0.0666107
octanal	0.00670883	0.0907517
2-phenoxyethanol	0.00548645	0.0963018
acetol	0.00526343	0.00738371
2-heptanone	0.000872215	0.168508
acetone	0.000391376	0.0381182
2-methylfuran	-0.000830119	0.03585
g-nonalactone	-0.00205386	0.156071
2-butanone	-0.00214895	0.133588
3-methyl-2-butenol	-0.00273506	-0.0939923
3-Heptenyl acetate	-0.00416883	0.0255553
2-methyl-2-butenal	-0.00423288	-0.000863502
3-hydroxy-b-damascone	-0.00526208	-0.102128
3-(methylthio)propyl acetate	-0.00551697	0.119639
1-propanol	-0.00559855	0.119928
lactic	-0.00707463	-0.00247124
glucose	-0.00832474	0.0866841
d-valerolactone	-0.0106024	0.14709
succinic	-0.0153308	-0.0499186
maltose	-0.0158852	-0.0169054
4-methylbenzaldehyde	-0.0161328	-0.0607449
butyl propanoate	-0.016476	0.100859
g-muurolene	-0.0173418	0.0594667
Pentanoic acid	-0.017909	0.0301741
nonanal	-0.0187438	0.0869314
furfural	-0.0193413	0.0100067
5-hydroxymethylfurfural	-0.0205398	0.0115702
calamenene	-0.0208522	0.0760617
2,5-furandicarboxaldehyde	-0.0256212	0.0166331
isobutyl acetate	-0.0257944	0.108116
d-cadinene	-0.0274781	0.0562231
propyl butyrate	-0.0280323	0.141166
a-muurolene	-0.0282977	0.0654301
butyl acetate	-0.0295897	0.143929
(E)-2-octenal	-0.0306155	-0.0322024
2-methylbutanol	-0.0315999	0.072095
isopentyl isobutanoate	-0.0339506	-0.0132763
phenethyl acetate	-0.0340013	0.100505
2-ethylhexanol	-0.0362223	0.0941359
pentyl acetate	-0.0368248	0.108181
furfuryl acetate	-0.0389248	0.129298
propyl propanoate	-0.0403995	0.0897956
hexadecanoic	-0.040432	-0.0579947
2-hexen-1-ol	-0.0434533	-0.0824216
octadecanoic	-0.0441407	-0.0531554
geranylacetone	-0.0443653	0.0881043
camphor	-0.0450761	0.149953
(E)-2-hexenal	-0.0479409	0.120273
hexanal	-0.0488136	0.090387
propyl acetate	-0.0498129	0.147718
2-methylbutyric acid	-0.0498726	-0.0431224
benzaldehyde	-0.0499188	0.126043
2-pentylfuran	-0.0504135	0.0784794
decanal	-0.0508573	0.108763
vanillin	-0.0511399	-0.0263337
1-penten-3-one	-0.0542259	-0.067872
myo-Inositol	-0.0725549	0.0841142
citrate	-0.0757599	0.136939
estragole	-0.0767116	0.12
eugenol	-0.0776568	0.133753
pentanal	-0.0782703	-0.0274459
(E)-2-heptenal	-0.0812052	-0.000519289
2-methylbutyl acetate	-0.0849227	0.129319
sucrose	-0.0851446	-0.0181467
methyleugenol	-0.0920412	0.076407
2-propanol	-0.099266	0.100168
Asn	-0.100359	0.100463
(E)-b-damascenone	-0.104459	0.0317166
Asp	-0.129477	0.0117091
malate	-0.131384	0.00680534
Glu	-0.143386	0.0455702

## Sheet: Table S4
Table S4.	Gene information in the GDDH13 v1.1, TPM of RNAseq and intensities of metabolites
	Information of genes and mmetabolites															sample
ID	property	description	GO Biological process	GO Molecular function	GO Cellular component	InterPro ID	Best hit Arabidopsis gene (BH)	BH symbol	BH description	BH_phytohormone	BH protein identity	BH BLASTp Eval	BH BLASTp score	WGCNA co-expression group	p_value	OR0_1	OR0_2	OR0_3	OR1C_1	OR1C_2	OR1C_3	OR1M_1	OR1M_2	OR1M_3	OR2C_1	OR2C_2	OR2C_3	OR2M_1	OR2M_2	OR2M_3	SG0_1	SG0_2	SG0_3	SG1C_1	SG1C_2	SG1C_3	SG1M_1	SG1M_2	SG1M_3	SG2C_1	SG2C_2	SG2C_3	SG2M_1	SG2M_2	SG2M_3
MD00G1000100	gene	-	-	GO:0003723; GO:0003676	-	IPR000504; IPR035979; IPR012677	AT5G55550	-	RNA-binding (RRM/RBD/RNP motifs) family protein	-	79.487	3.49e-41	140	-	-	0.509344	0.586364	0.354556	0.7641	0.226683	1	0.33042	0	0.521425	0	0.218788	0	0	0	0.39153	0.539555	0.626556	0.191353	0.700202	0	0.256876	0.388996	0	0	0.181883	0.803925	0.390051	0.261211	0.407878	0.273028
MD00G1000200	gene	-	GO:0006412	GO:0003735	GO:0005840	IPR037229; IPR021137	AT5G45590	-	Ribosomal protein L35	-	46.154	1.11e-39	132	CG_2791	9.60053e-06	0.721309	0.695356	0.915668	0.882943	0.722462	0.395382	0.499178	0.853675	0.721492	1	0.434852	0.517991	0.659437	0.796228	0.780452	0.342801	0.392985	0.362994	0.441321	0.240891	0.448	0.722378	0.222252	0.59583	0.274019	0.181911	0.293652	0.245619	0.46907	0.499489
MD00G1000300	gene	-	-	-	-	-	not found	-	-	-	-	-	-	-	-	0.323192	0	0	0.205005	0	0.602606	0.346328	0.053312	0.200042	0	0.442788	0.404166	0.426748	0.713911	0	0	0	0.193751	0.512091	0	0.869999	0.801893	0.538739	1	0.221023	0	0	0.236931	0	0
MD00G1000500	gene	-	-	GO:0003700; GO:0003677	-	IPR001005; IPR025756; IPR046955; IPR017930; IPR009057; IPR006447	AT5G45580	GFR	G2-LIKE FLAVONOID REGULATOR	-	51.923	1.23e-80	245	CG_2711	3.08744e-09	0.32313	0.70447	0.728743	0.620654	0.992748	0.595134	1	0.790788	0.681055	0.580442	0.441361	0.379143	0.832971	0.812179	0.685469	0.206188	0.302731	0.389851	0.366101	0.2507	0.309609	0.202723	0.340152	0.234284	0.29543	0.261931	0.218155	0.317245	0.546164	0.153745
MD00G1000600	gene	-	-	-	-	IPR018962; IPR044687	AT5G48790	-	Domain of unknown function (DUF1995)	-	70.861	3.97e-156	439	CG_0551	1.89811e-08	0.035716	0.318803	0.239963	0.316007	0.471444	0.405871	0.516318	0.268572	0.669231	0.249139	0.227149	0.226227	1	0.498296	0.724769	0.188059	0.091047	0.167263	0.225032	0.29973	0.185812	0.334655	0.285048	0.247881	0.234063	0.132694	0.329282	0.62159	0.460858	0.385808
MD00G1000700	gene	-	-	-	-	IPR006904	AT1G32127	-	-	-	74.905	5.06e-145	407	-	-	0.105429	1	0.710441	0.526304	0.643284	0.72986	0.197938	0.266023	0.254118	0.533439	0.761559	0.603121	0.997438	0.587967	0.872782	0.269105	0.693204	0.189646	0.142927	0.207261	0.349805	0.201607	0.555745	0.237763	0.265602	0.119442	0.392456	0.243821	0.34927	0.288064
MD00G1000800	gene	-	GO:0007165; GO:0001934	GO:0030295	GO:0005737; GO:0005634	IPR036703; IPR005301	AT4G19045	-	Mob1/phocein family protein	-	93.488	3.3e-153	423	-	-	0.853833	0.873728	0.92411	0.685288	0.693631	0.692884	0.664346	0.67454	0.657962	0.62392	0.705478	0.693351	0.725504	0.814196	0.777067	1	0.914968	0.852108	0.685123	0.659244	0.623135	0.635426	0.604861	0.585729	0.71392	0.794621	0.888528	0.827121	0.773765	0.82529
MD00G1000900	gene	-	-	-	-	-	not found	-	-	-	-	-	-	-	-	0.952013	0	0	0	0	0	0	0	0.362988	0	0	0	0	0	0.226749	0.764142	0.470907	0	1	0	0	0	0.405731	0	0.195233	0.753198	0	0	0.231905	0
MD00G1001000	gene	-	GO:0006351; GO:0006355; GO:0032502	GO:0005524	GO:0005634	IPR031137; IPR014977; IPR014978	AT4G37740	GRF2	AtGRF2, growth-regulating factor 2	-	54.098	2.72e-37	140	-	-	0.713696	0.75324	0.796328	0.783247	0.739829	0.499739	0.616816	0.574966	0.664266	0.68255	0.560266	0.540293	0.980615	0.668619	1	0.671643	0.665748	0.640545	0.351613	0.395469	0.55284	0.336125	0.383923	0.653641	0.60773	0.676495	0.689352	0.796466	0.638394	0.438803
MD00G1001200	gene	-	-	-	-	-	not found	-	-	-	-	-	-	-	-	0.752905	0.56165	0.930354	0.798962	1	0.349014	0.949399	0.403392	0.703535	0.436096	0.641094	0.477814	0.601241	0.824461	0.600725	0.658332	0.702006	0.744868	0.416596	0.862386	0.919131	0.597363	0.996248	0.968907	0.302629	0.789956	0.663348	0.557277	0.131561	0.375485
MD00G1001400	gene	-	GO:0006468	GO:0005524; GO:0004672	-	IPR011009; IPR000719	AT4G19110	-	Protein kinase superfamily protein	-	69.593	0	665	CG_2391	3.82312e-09	0.628204	0.662388	0.638083	0.748237	0.855774	0.901969	0.917572	0.985555	1	0.673742	0.717843	0.77611	0.825246	0.851449	0.842071	0.577106	0.544127	0.539642	0.700946	0.688959	0.719275	0.722965	0.751048	0.726921	0.685697	0.71752	0.730223	0.70407	0.709179	0.694151
MD00G1001500	gene	-	-	GO:0008168	GO:0005768; GO:0005737; GO:0005802	IPR029063; IPR004159	AT4G19120	ERD3	early-responsive to dehydration 3	-	79.7	0	1022	CG_2561	2.95588e-09	0.800092	1	0.84653	0.797425	0.731621	0.71245	0.655658	0.853855	0.679768	0.855761	0.993737	0.907734	0.532906	0.559304	0.527205	0.670176	0.611371	0.663174	0.567704	0.526738	0.517363	0.476379	0.438429	0.507791	0.573408	0.643605	0.653394	0.516452	0.526449	0.528789
MD00G1001800	gene	-	-	-	-	-	AT4G19140	-	-	-	50.896	4.68e-93	280	CG_0131	2.88153e-07	0.915462	1	0.78651	0.723669	0.625864	0.620726	0.638396	0.64766	0.547035	0.574025	0.682995	0.530149	0.630594	0.719768	0.581717	0.785033	0.749228	0.775891	0.626527	0.552525	0.561563	0.66694	0.487284	0.561895	0.561471	0.594776	0.545827	0.725316	0.612968	0.591301
MD00G1001900	gene	-	GO:0000398	-	GO:0005634; GO:0005681	IPR001748	AT4G21110	-	G10 family protein	-	86.897	8.14e-98	280	CG_2741	4.03424e-09	0.356466	0.261342	0.355507	0.394218	0.394818	0.326371	0.474863	0.32012	0.323788	0.80634	0.783615	1	0.412509	0.542411	0.799589	0.607106	0.477143	0.376168	0.662705	0.594681	0.602366	0.765054	0.613118	0.681332	0.545156	0.737957	0.551897	0.764265	0.880355	0.792962
MD00G1002000	gene	-	GO:0036377	GO:0043565	GO:0005634	IPR040036	not found	-	-	-	-	-	-	-	-	0.505626	0.433979	0.425542	0	0	0.352013	0.396397	0.559958	1	0.497307	0.158892	0.397708	0.227574	0.98936	0.485547	0.545563	0.067698	0.107147	0	0.380298	0.35069	0	0.091117	0.070777	0.257989	0.069625	0.330572	0.35388	0.400343	0.518129
MD00G1002100	gene	-	-	GO:0000062	-	IPR035984; IPR014352; IPR000582	AT1G31812	ACBP6	ACBP, AtACBP6, acyl-CoA-binding protein 6, ACYL-COA-BINDING PROTEIN	-	76.136	8.32e-45	139	CG_2092	1.11833e-11	0.848433	0.878204	0.874543	0.83934	0.733881	0.808976	0.872024	0.746382	0.708209	0.674403	0.60578	0.567345	0.57326	0.536464	0.612003	1	0.873768	0.850779	0.769894	0.907689	0.805924	0.846142	0.775459	0.746607	0.563	0.599878	0.620434	0.575105	0.512638	0.553599
MD00G1002500	gene	-	-	-	-	IPR027417; IPR001650	AT1G48310	CHR18	CHA18, chromatin remodeling factor18	-	70.807	7.93e-67	214	-	-	0.811272	0	0.091502	0.146599	0.015571	0.775344	0.244285	0.694617	1	0.603694	0.335949	0.411361	0.488293	0.455364	0.902389	0.22374	0.459025	0	0.597594	0.151306	0.303493	0.221075	0	0.102793	0.410653	0.507191	0	0.576765	0.460048	0.820386
MD00G1003500	gene	-	-	GO:0016787	-	IPR013094; IPR029058	AT5G62180	CXE20	AtCXE20, carboxyesterase 20	-	53.398	2.92e-70	219	-	-	0.52189	0.4223	0.312327	0.580997	0.54582	0.751024	0.983911	0.777809	0.695603	0.36274	0.330603	0.58763	1	0.533099	0.360679	0.757209	0.950676	0.433986	0.743395	0.456327	0.378861	0.752946	0.46555	0.449196	0.342916	0.407503	0.592108	0.568532	0.543148	0.725373
MD00G1003800	gene	-	GO:0071704; GO:0005975	GO:0016868; GO:0004614	GO:0005829	IPR016055; IPR005841; IPR005844; IPR005846; IPR036900; IPR045244; IPR005845	AT5G51820	PGM	PGM1, STF1, phosphoglucomutase, PHOSPHOGLUCOMUTASE, STARCH-FREE 1	-	81.077	0	1000	CG_2132	5.06669e-08	0.872916	1	0.78883	0.931163	0.808544	0.682722	0.446121	0.583532	0.486217	0.943139	0.769856	0.746357	0.546656	0.676589	0.632877	0.790437	0.665057	0.871975	0.55742	0.639205	0.617576	0.5936	0.550729	0.663512	0.378282	0.439471	0.429145	0.468523	0.458748	0.363938
MD00G1004100	gene	-	-	GO:0016301	-	IPR002139; IPR011611; IPR029056	AT5G51830	FRK1	FRK7, Fructokinase 7, Fructokinase 1	-	82.298	0	548	CG_1471	2.80925e-12	0.591046	0.736979	0.644101	0.526255	0.456266	0.401397	0.4282	0.393899	0.408487	1	0.91171	0.992943	0.672641	0.882471	0.687499	0.518544	0.444836	0.426515	0.415323	0.405104	0.430339	0.440191	0.445145	0.43218	0.557656	0.500848	0.466046	0.576848	0.546665	0.600321
MD00G1004200	gene	-	-	-	-	IPR007033	AT5G51840	-	-	-	63.115	5.27e-99	289	-	-	0.902681	1	0.872817	0.637285	0.622835	0.536861	0.554852	0.693967	0.658844	0.850272	0.888101	0.727872	0.620226	0.90943	0.652368	0.879938	0.892733	0.925757	0.81891	0.751269	0.709519	0.648179	0.47359	0.715219	0.78468	0.671395	0.737419	0.767913	0.65724	0.749786
MD00G1004900	gene	-	-	GO:0043565; GO:0003700	GO:0005634	IPR017887; IPR005333	AT5G51910	TCP19	TCP domain protein 19	-	47.423	6.85e-71	222	CG_0592	5.89282e-06	0.403477	0.361575	0.460958	0.693607	0.728312	0.610316	0.741273	0.517732	0.584854	0.586304	0.664158	0.453437	0.794455	0.896865	0.692441	0.392452	0.44395	0.529132	0.428798	0.477367	0.504231	0.39491	0.390051	0.417785	0.87011	0.985486	1	0.473214	0.496751	0.474828
MD00G1005000	gene	-	-	GO:0005515	-	IPR002885; IPR011990; IPR046848	AT4G38010	-	Pentatricopeptide repeat (PPR-like) superfamily protein	-	60.104	8.11e-69	220	CG_2341	1.45612e-14	0.289245	0.382003	0.197597	0.192287	0.236015	0.175054	0.625147	0.594468	0.361455	0.247931	0.113378	0.242087	0.670293	0.409608	0.535634	0.55003	0.370049	0.381136	0.449873	0.462339	0.421852	0.471723	0.402464	0.536332	0.237437	0.278854	0.345252	0.780355	0.8371	1
MD00G1005100	gene	-	-	-	-	-	AT5G51920	-	Pyridoxal phosphate (PLP)-dependent transferases superfamily protein	-	58.13	2.7e-87	270	CG_2021	1.26339e-10	0.353493	0.331637	0.228722	0.197732	0.334084	0.447141	0.703702	0.743103	0.408304	0.173913	0.274923	0.245813	0.795438	0.544106	0.672285	0.334661	0.417251	0.373875	0.703809	0.493179	0.406696	0.573799	0.529465	0.578128	0.334833	0.321089	0.301321	1	0.815664	0.820653
MD00G1005300	gene	-	-	-	-	IPR036779; IPR018392	AT4G25433	-	peptidoglycan-binding LysM domain-containing protein	-	54.639	1.74e-33	112	CG_0161	9.47814e-22	0.088278	0.073299	0.059019	0.208257	0.215393	0.26875	0.055442	0.029697	0.027021	0.694698	1	0.843673	0.088647	0.082955	0.089513	0.090766	0.103218	0.096634	0.055965	0.053928	0.068179	0.03857	0.030629	0.023023	0.117704	0.113534	0.129836	0.026158	0.026557	0.018812
MD00G1005500	gene	-	-	GO:0005515	-	IPR011990; IPR002885; IPR046848	AT2G29760	OTP81	QED1, ORGANELLE TRANSCRIPT PROCESSING 81	-	39.652	8.01e-148	445	-	-	0.182126	0.5022	0.238482	0.320846	0.662102	1	0.45583	0.074193	0.533864	0.364211	0.123819	0.310884	0.539579	0.37866	0.364303	0.374551	0.272093	0	0.261099	0.249811	0.208848	0.400303	0.098271	0.332458	0.055053	0	0.062202	0.247732	0.076111	0.544285
MD00G1005700	gene	-	-	GO:0016491	-	IPR013154; IPR036291; IPR011032; IPR013149; IPR020843; IPR045306	AT5G51970	ATSDH	SORBITOL DEHYDROGENASE	-	79.348	0	610	CG_1101	2.45941e-14	0.129002	0.148261	0.090833	0.32632	0.426348	0.719014	0.676972	1	0.602686	0.209535	0.166965	0.221357	0.081713	0.068704	0.205676	0.147396	0.133213	0.105784	0.161217	0.159277	0.15285	0.144019	0.189247	0.098703	0.079997	0.092906	0.087898	0.06782	0.058109	0.069227
MD00G1005800	gene	-	GO:0090307; GO:0032147; GO:0060236	GO:0030295; GO:0008017	GO:0005819; GO:0005880; GO:0005874	IPR009675; IPR027329	not found	-	-	-	-	-	-	CG_2901	6.77162e-07	0.377183	0.259203	0.407217	0.388294	0.443379	0.331944	0.54757	0.515474	0.463717	0.616225	0.666431	0.602105	0.657981	0.598248	0.661338	0.651388	0.513089	0.413144	0.589128	0.455893	0.621691	0.470538	0.699848	0.374603	0.708551	0.520066	0.591431	0.887203	0.544356	1
MD00G1006000	gene	-	-	-	-	-	not found	-	-	-	-	-	-	CG_0132	2.65679e-06	0.327777	0.291888	0.382467	0.521609	0.824369	0.61734	0.513817	0.738118	0.801102	0.520894	0.842923	0.827358	0.778894	0.972343	0.716532	0.43412	0.707688	0.362661	0.868097	0.533228	0.795243	0.814232	0.70528	0.916546	0.811946	0.852842	0.612007	0.758901	1	0.761583
MD00G1006700	gene	-	GO:0006468	GO:0005524; GO:0004672	-	IPR032675; IPR021720; IPR011009; IPR000719; IPR001611; IPR001245	AT1G29750	RKF1	receptor-like kinase in flowers 1, RECEPTOR-LIKE SERINE/THREONINE KINASE	-	59.1	0	1177	CG_2341	1.06008e-08	0.539633	0.596886	0.581211	0.509851	0.648756	0.7143	0.678991	0.716377	0.626274	0.426015	0.513588	0.536711	0.668222	0.572823	0.635607	0.668246	0.588009	0.558247	0.602751	0.507469	0.573625	0.73712	0.604133	0.714807	0.650549	0.576011	0.510325	1	0.817159	0.948571
MD00G1006800	gene	-	GO:0006468	GO:0005524; GO:0004672	-	IPR032675; IPR003591; IPR021720; IPR011009; IPR001611; IPR001245; IPR000719	AT1G29750	RKF1	receptor-like kinase in flowers 1, RECEPTOR-LIKE SERINE/THREONINE KINASE	-	57.862	0	1122	CG_2881	1.52426e-06	0.433744	0.983938	0.613548	0.57329	0.441342	0.486644	0.843569	1	0.930402	0.106953	0.231977	0.175991	0.615118	0.349326	0.222362	0.58876	0.596766	0.810828	0.307475	0.259404	0.672882	0.660816	0.745787	0.800541	0.10189	0.147398	0.183859	0.461293	0.258276	0.772435
MD00G1006900	gene	-	GO:0006468	GO:0004672; GO:0005524	-	IPR011009; IPR000719; IPR001245; IPR001611; IPR032675; IPR021720; IPR003591	AT1G29750	RKF1	receptor-like kinase in flowers 1, RECEPTOR-LIKE SERINE/THREONINE KINASE	-	58.247	0	1143	CG_2652	4.92434e-09	0.612785	0.881367	0.986744	0.442331	0.609139	0.422485	0.709006	0.855233	1	0.226705	0.211332	0.235433	0.477136	0.516459	0.365523	0.542675	0.561597	0.536233	0.650317	0.623915	0.528191	0.728869	0.842155	0.87295	0.28502	0.173011	0.159272	0.607576	0.55367	0.562444
MD00G1007100	gene	-	GO:0034389; GO:0019915	-	GO:0030176	IPR009617	AT1G29760	-	Putative adipose-regulatory protein (Seipin)	-	54.103	2.6e-148	435	CG_2242	3.24106e-09	0.773093	0.821752	0.913383	0.872414	0.874249	0.814855	0.615864	0.643519	0.664066	0.899343	0.906921	0.916588	0.594024	0.646415	0.779722	0.831284	0.90698	0.904332	0.90654	1	0.938677	0.809323	0.908076	0.78086	0.930937	0.999023	0.952626	0.631377	0.670027	0.817832
MD00G1007600	gene	-	-	GO:0046872	-	IPR007461; IPR013083; IPR011011; IPR017455; IPR000306	AT1G29800	-	RING/FYVE/PHD-type zinc finger family protein	-	73.543	0	710	CG_2421	6.44146e-06	0.818136	0.928339	0.858906	0.688257	0.758333	0.667072	0.740572	0.727977	0.809513	0.730608	0.797186	0.858308	0.774379	0.835897	0.779677	0.743254	0.757762	0.689358	0.89897	0.952437	0.802226	0.80183	0.808885	0.865191	0.915791	0.967834	1	0.925268	0.93947	0.983461
MD00G1007700	gene	-	GO:0009742; GO:0006351	GO:0003700	-	IPR033264; IPR008540	AT1G78700	BEH4	BES1/BZR1 homolog 4	-	68.421	3.76e-128	369	CG_1731	1.19434e-09	0.214095	0.200944	0.254326	0.72782	0.85025	1	0.632066	0.798037	0.553206	0.641113	0.747691	0.626048	0.184922	0.251403	0.197787	0.212288	0.181867	0.298941	0.348322	0.373398	0.3253	0.305507	0.38799	0.369738	0.196017	0.238621	0.415402	0.1274	0.126438	0.155405
MD00G1007800	gene	-	GO:0006355; GO:0006357; GO:0034605	GO:0003700; GO:0000978; GO:0043565	GO:0005634	IPR027725; IPR036390; IPR000232; IPR036388	AT4G18880	HSF A4A	HEAT SHOCK TRANSCRIPTION FACTOR A4A, heat shock transcription factor A4A	-	48.643	8.22e-117	347	CG_0361	5.22548e-10	0.6106	0.648161	0.698451	0.784919	0.75903	0.937807	1	0.947063	0.907245	0.691394	0.751514	0.801487	0.800229	0.745416	0.804411	0.625032	0.596167	0.645802	0.519594	0.58793	0.554433	0.815307	0.645399	0.784054	0.447889	0.5227	0.505215	0.739029	0.803894	0.886898
MD00G1008100	gene	-	GO:0016567	GO:0004842; GO:0005515	-	IPR045210; IPR000225; IPR003613; IPR011989; IPR016024; IPR013083	AT1G29340	PUB17	plant U-box 17, PLANT U-BOX 17	-	70.163	0	972	CG_0542	6.70469e-12	0.592288	0.783823	0.632947	0.523856	0.632798	0.626173	0.357555	0.392196	0.456075	0.868471	1	0.967274	0.412956	0.472073	0.387847	0.439264	0.385588	0.318483	0.563615	0.571858	0.407438	0.484348	0.482856	0.453222	0.868214	0.80985	0.612105	0.326978	0.316077	0.381442
MD00G1008200	gene	-	GO:0006260	GO:0003677	-	IPR008921; IPR045085; IPR022754; IPR027417	AT4G18820	-	AAA-type ATPase family protein	-	54.216	0	1092	CG_1001	3.5131e-08	0.558132	0.194935	0.213376	0	0.239634	0.316744	0.271761	0.670382	0.366246	0.326003	0.505382	0.351568	0.771721	1	0.730659	0.292747	0	0	0.148949	0.33386	0.257437	0.301005	0.260205	0	0.295995	0.128755	0	0.642705	0.569142	0.850483
MD00G1008400	gene	-	GO:0006621; GO:0006888	GO:0046923	GO:0016020; GO:0005801; GO:0005783	IPR000133	AT1G29330	ERD2	AERD2, ENDOPLASMIC RETICULUM RETENTION DEFECTIVE 2, ARABIDOPSIS ENDOPLASMIC RETICULUM RETENTION DEFECTIVE 2	-	77.209	2.31e-130	366	CG_0992	0.000175434	0.446748	0.804216	0.550407	0.836679	0.991861	0.949066	0.423129	0.670457	0.588455	0.80742	1	0.80824	0.47029	0.802371	0.410536	0.832812	0.57255	0.289375	0.363754	0.449125	0.538691	0.45227	0.769009	0.431994	0.610875	0.729826	0.621124	0.738569	0.692713	0.415341
MD00G1008700	gene	-	GO:0005992	GO:0003824	-	IPR006379; IPR003337; IPR023214; IPR036412; IPR001830	AT1G06410	TPS7	trehalose-phosphatase/synthase 7, TREHALOSE -6-PHOSPHATASE SYNTHASE S7	-	76.275	0	1360	CG_0281	1.22819e-11	0.586835	0.70097	0.625639	0.503901	0.634036	0.54829	0.713267	0.786188	0.807465	0.609488	0.562946	0.625689	0.932066	0.885865	0.804133	0.663833	0.568407	0.587938	0.734741	0.678829	0.617763	0.89114	0.887695	0.892091	0.395454	0.410589	0.344943	0.876911	0.831795	1
MD00G1009000	gene	-	GO:0009082; GO:0009097; GO:0009099	GO:1990610; GO:0003984	GO:0005829	IPR045865; IPR019455; IPR002912; IPR027271; IPR004789; IPR039557	AT5G16290	VAT1	AHASS2, AIP3, VALINE-TOLERANT 1, acetolactate synthase small subunit 2, ALS-INTERACTING PROTEIN3	-	76.815	0	677	CG_2091	1.08169e-11	0.265618	0.246187	0.269658	0.311582	0.389804	0.459473	0.37692	0.391155	0.413729	0.538295	0.62239	0.574449	0.961655	0.798777	1	0.287086	0.300831	0.274861	0.26739	0.294604	0.264194	0.380923	0.33933	0.380921	0.996934	0.894903	0.786104	0.876978	0.812716	0.932882
MD00G1009200	gene	-	GO:0006970; GO:0006995	-	-	IPR038930	not found	-	-	-	-	-	-	CG_2571	6.14955e-15	0.328542	0.444798	0.805203	0.768967	0.866989	1	0	0.118462	0.160876	0.510921	0.384138	0.217524	0	0	0.015224	0.037429	0	0	0	0	0.085437	0.077833	0.043165	0.025945	0.15837	0.079966	0.236543	0.054412	0.040683	0.054565
MD00G1009300	gene	-	GO:0010257	GO:0051082	GO:0009570	IPR013857; IPR016040; IPR036291; IPR008979; IPR039131	AT4G18810	-	NAD(P)-binding Rossmann-fold superfamily protein	-	76.071	0	904	CG_1372	1.84753e-10	0.926618	0.88587	0.889814	0.695759	0.713339	0.617948	0.531147	0.614224	0.592208	0.345362	0.341086	0.286012	0.611231	0.656902	0.606865	1	0.937823	0.990517	0.893835	0.854561	0.867237	0.842119	0.919286	0.885531	0.71635	0.822832	0.72365	0.661038	0.656196	0.68529
MD00G1009400	gene	-	-	-	-	-	not found	-	-	-	-	-	-	-	-	0	0.391333	0	0.414638	0.188469	0	0	0	0	0.389607	0	0	0	0.59949	0.618577	0	0	0	0.482639	0.190626	0.379169	0.717078	0	0	1	0.716869	0.731081	0	0.693361	0
MD00G1009500	gene	-	-	GO:0005525; GO:0003924	-	IPR027417; IPR001806; IPR005225	AT5G45750	RABA1c	AtRABA1c, RAB GTPase homolog A1C	-	85.185	3.5e-137	383	CG_1132	2.29639e-06	0.681318	0.872457	0.763913	0.826417	0.809152	0.924078	0.835924	0.756765	0.826453	1	0.742225	0.779786	0.732886	0.65708	0.738158	0.639674	0.600477	0.648484	0.711185	0.546513	0.661637	0.611366	0.629892	0.545626	0.711032	0.788104	0.909547	0.805196	0.770874	0.730912
MD00G1009700	gene	-	-	GO:0003677	-	IPR016177; IPR037472; IPR017956	AT1G22310	MBD8	methyl-CPG-binding domain 8	-	36.979	1.5e-50	184	CG_0132	4.50123e-05	0.468381	0.56929	0.463294	0.483914	0.601761	0.744568	0.542444	0.567456	0.732798	0.765301	0.940899	0.865041	0.558828	0.782041	0.740601	0.740956	0.711227	0.488293	0.692219	0.726181	0.679801	0.802608	0.703647	1	0.876632	0.623181	0.781158	0.741365	0.850701	0.81496
MD00G1009800	gene	-	-	GO:0005515	-	IPR003591; IPR025875; IPR001611; IPR032675	AT1G78230	-	Outer arm dynein light chain 1 protein	-	48.131	1.44e-164	488	CG_1021	1.65427e-12	0.208074	0.167621	0.150316	0.078037	0.067099	0.071229	0.314899	0.3395	0.319751	0.090418	0.110834	0.101128	0.349698	0.344292	0.242844	0.57852	0.612959	0.700241	0.545369	0.572889	0.77676	0.785043	0.893739	1	0.370965	0.358077	0.381386	0.608163	0.77798	0.676322
MD00G1009900	gene	-	-	GO:0003723	-	IPR045040; IPR021099	AT4G08940	-	Ubiquitin carboxyl-terminal hydrolase family protein	-	70.959	0	535	CG_1761	1.44648e-09	0.256944	0.16161	0.26679	0.413805	0.374279	0.453415	0.649371	0.695782	0.713191	0.53324	0.696853	0.556322	0.607945	0.763134	1	0.33033	0.354543	0.245675	0.4461	0.650575	0.479215	0.419652	0.576614	0.575835	0.429364	0.329976	0.370483	0.60858	0.720924	0.737327
MD00G1010000	gene	-	-	GO:0008168	GO:0005737	IPR004159; IPR029063	AT1G78240	TSD2	QUA2, OSU1, QUASIMODO2	-	72.989	0	1055	CG_2181	4.13464e-08	0.682739	1	0.797832	0.783508	0.738311	0.655936	0.689153	0.673164	0.74921	0.952022	0.894136	0.895177	0.668004	0.769888	0.618217	0.586152	0.658566	0.625934	0.62422	0.619684	0.699034	0.676142	0.620067	0.695712	0.663337	0.597929	0.604039	0.679297	0.676387	0.747795
MD00G1010400	gene	-	-	-	-	IPR026961	AT3G18670	-	Ankyrin repeat family protein	-	37.901	2.05e-67	221	CG_1581	0.000130595	0.537475	1	0.898074	0.56286	0.888162	0.541747	0.480329	0.503316	0.357925	0.969001	0.608528	0.424996	0.448357	0.581379	0.196929	0.735456	0	0.349175	0.257175	0.293151	0.437641	0.438581	0.279001	0.265545	0.705402	0.641443	0.571248	0.238985	0	0.68815
MD00G1010600	gene	-	GO:0006468	GO:0004672; GO:0005524	-	IPR011009; IPR000719	not found	-	-	-	-	-	-	CG_2081	7.91286e-08	0.066427	0.313489	0	0.0126	0.11818	0.252093	0.123964	0.035574	0.08606	0.146143	0.403982	0.259854	0.277204	0.298585	0.651842	0.237168	0.275288	0.341225	0.685984	0.326969	0.315294	0.594131	0.532996	0.442428	0.477381	0.352968	0.603903	1	0.770124	0.526615
MD00G1010700	gene	-	-	-	-	-	not found	-	-	-	-	-	-	-	-	0.510688	0.129543	0.362739	0.339943	0	0.223613	0.436094	0.667773	0.340024	0.427368	0.725642	1	0.974005	0.415085	0.617105	0.470954	0.383274	0.240485	0.612272	0.689105	0.520679	0.747736	0.749297	0.524039	0.509941	0.397931	0.58532	0.740049	0.431069	0.885817
MD00G1011300	gene	-	-	-	-	-	not found	-	-	-	-	-	-	-	-	0.150557	0.430611	0.223725	0.251518	0.182269	0.178605	0.066503	0.125404	0.118723	0.050236	0.148009	0.236089	0.164297	0.267598	0.262677	0.119487	0.43463	0.243336	0.481116	0.184988	0.351604	0.043444	0.574686	1	0.233232	0.104062	0.535732	0.393903	0.593206	0.117427
MD00G1011400	gene	-	-	-	-	-	not found	-	-	-	-	-	-	-	-	0.254689	0.234971	0	0.246559	0.295128	0	0.07286	0.201728	0	0.126913	0	0	0	0.107279	0	0.409667	0	0.295934	0.340904	0.311169	0.919186	0.215502	1	0.592316	0.287818	0.194365	0	0.217776	0	0
MD00G1011500	gene	-	-	GO:0005515	-	IPR036770; IPR002110; IPR026961	AT3G18670	-	Ankyrin repeat family protein	-	39.58	1.99e-141	425	CG_0601	5.84248e-13	0.294768	0.29493	0.25588	0.169127	0.145368	0.137724	0.884231	1	0.975045	0.03442	0.010881	0.081409	0.451087	0.791491	0.550221	0.027872	0.020045	0.070731	0.010944	0.03373	0.035376	0.027521	0.026768	0.051394	0	0.040994	0.032617	0.022285	0	0.032284
MD00G1011600	gene	-	-	-	-	-	not found	-	-	-	-	-	-	CG_0221	6.91261e-11	0	0	0	0	0	0	0	0	0	0	0	0	0	0	0	0.673711	0.799114	0.424722	0.571296	0.80692	0.403995	0.582796	0.40424	0.453627	0.53718	0.880924	0.288419	0.347804	1	0.965807
MD00G1011700	gene	-	GO:0007165; GO:0006952	GO:0043531	-	IPR042197; IPR035897; IPR002182; IPR044974; IPR000157; IPR027417; IPR032675	AT5G36930	-	Disease resistance protein (TIR-NBS-LRR class) family	-	41.202	0	591	CG_0731	6.25408e-17	0.345427	0.376238	0.500547	0.465157	0.510593	0.506419	0.768865	0.914614	0.982141	0.47891	0.719159	0.49762	0.954207	0.774267	1	0.164883	0.203529	0.220705	0.241216	0.166283	0.235043	0.255533	0.227222	0.258874	0.196103	0.133867	0.163236	0.301697	0.26992	0.276987
MD00G1011900	gene	-	-	GO:0005515	-	IPR002110; IPR026961; IPR036770	AT3G18670	-	Ankyrin repeat family protein	-	39.63	5.02e-103	322	-	-	0.331054	0.278627	0	0.687815	0.419361	0.242537	0.189313	0.569639	0.442865	0.181026	0.184623	0.383578	0.4418	0.445785	0.47495	0.394631	0.247317	0.568964	0.665891	0.541054	0.470736	0.600275	0.375075	1	0.206109	0.191265	0.200686	0	0.224905	0.450951
MD00G1012100	gene	-	GO:0006468	GO:0005524; GO:0004672	-	IPR003591; IPR032675; IPR001611; IPR001245; IPR000719; IPR013210; IPR011009	AT3G47570	-	Leucine-rich repeat protein kinase family protein	-	45.409	0	804	CG_2792	1.04686e-05	0.127743	0	0	0.177696	0	0	0	0	0	0	0	0.079475	0	0	0	1	0.243603	0.599541	0.439698	0.638661	0	0.130817	0.12325	0.171529	0.596887	0.427934	0.580061	0.425059	0.226089	0.152917
MD00G1012200	gene	-	GO:0046166; GO:0006096; GO:0019563; GO:0006094	GO:0004807	GO:0005829	IPR022896; IPR035990; IPR000652; IPR013785	AT3G55440	TPI	CYTOTPI, CYTOSOLIC TRIOSE PHOSPHATE ISOMERASE, triosephosphate isomerase, CYTOSOLIC ISOFORM TRIOSE PHOSPHATE ISOMERASE	-	80.233	5.56e-152	424	CG_2791	3.77814e-14	0.396266	0.389335	0.395664	0.534473	0.544189	0.492009	0.767219	0.750981	0.858149	0.480426	0.425176	0.443831	0.960898	0.89565	1	0.055359	0.033736	0.034262	0.060287	0.04501	0.048135	0.051634	0.060831	0.079949	0.023401	0.018535	0.020364	0.040326	0.061805	0.045002
MD00G1012300	gene	-	GO:0006468	GO:0004672	-	IPR011009; IPR000719; IPR001245	AT1G07570	APK1A	APK1, PBL9, PBS1-Like 9	-	71.913	0	617	-	-	0.47649	0.660781	0.691479	0.729421	0.816296	0.776396	0.828995	0.646777	0.653019	0.49123	0.493533	0.441047	0.86081	1	0.560817	0.892439	0.67257	0.743784	0.728865	0.564069	0.605564	0.94892	0.934678	0.786274	0.571194	0.459885	0.365683	0.824041	0.441835	0.389909
MD00G1012400	gene	-	GO:0006468	GO:0004672; GO:0005524	-	IPR011009; IPR000719	AT2G28940	PBL37	PBS1-Like 37	-	69.379	0	598	-	-	0.303371	0.269285	0.179322	0.325465	0	0.642193	0	0.188991	0.143135	0.295116	0.604344	0.580998	0.381685	0	0.345733	0.594947	0.121135	0	0.260695	0	0	0.572697	0.312438	0	0.306083	1	0.374287	0.334863	0.566757	0
MD00G1012600	gene	-	GO:0080188; GO:0031047	-	-	IPR005379; IPR045177; IPR005380; IPR038588; IPR005381	AT1G13790	FDM4	factor of DNA methylation 4	-	44.567	0	546	CG_0611	4.13594e-08	0.639712	0.662459	0.718622	0.642432	0.628696	0.658734	0.499657	0.633742	0.590605	1	0.809661	0.793837	0.65352	0.518693	0.582995	0.419594	0.323749	0.380336	0.486525	0.49107	0.55886	0.525422	0.61155	0.478709	0.572682	0.661479	0.639845	0.53103	0.44812	0.393446
MD00G1012700	gene	-	-	-	-	-	not found	-	-	-	-	-	-	-	-	0.897027	0.213468	0.663858	0.342564	0.411363	0.516641	0.267227	0.546691	0.47203	0.166693	0.383031	0.179069	0	0.165989	0	0.262599	0.569116	0.292362	0.28406	1	0.67935	0.578554	0.824432	0.551336	0.643241	0.279667	0	0.219214	0.292761	0.210363
MD00G1013000	gene	-	-	GO:0016614; GO:0050660	-	IPR036188; IPR012132; IPR007867; IPR000172	AT1G73050	-	Glucose-methanol-choline (GMC) oxidoreductase family protein	-	49.516	2.48e-174	504	CG_0741	7.97182e-22	0.018948	0.034272	0.025932	0.092741	0.088043	0.230361	0.071414	0.048298	0.051072	0.925821	1	0.947321	0.119654	0.178911	0.086985	0.001654	0.00349	0.004311	0.006498	0.027217	0.0071	0.009051	0.018514	0.008332	0.672784	0.738222	0.597599	0.023003	0.023212	0.019548
MD00G1013500	gene	-	-	GO:0003676; GO:0008270	-	IPR036236; IPR013087; IPR003604	not found	-	-	-	-	-	-	-	-	0.589479	0.44744	0.384493	0.696671	0.901242	0.699482	0.791749	0.583486	0.880789	0.879596	0.717574	0.696896	0.986303	0.627464	1	0.735	0.712451	0.512236	0.643052	0.688293	0.736952	0.79796	0.773781	0.918538	0.921815	0.624959	0.615476	0.876686	0.692689	0.800386
MD00G1013700	gene	-	-	-	-	-	not found	-	-	-	-	-	-	CG_2792	1.02546e-18	0.316704	0.355089	0.359988	0.313551	0.423472	0.363745	0.280771	0.25878	0.280126	0.312487	0.48941	0.269133	0.284679	0.280253	0.217413	0.83437	0.89288	0.820479	0.896635	0.854584	0.907649	0.82797	0.772252	1	0.796697	0.9152	0.770322	0.67343	0.799483	0.858288
MD00G1013800	gene	-	GO:0006468	GO:0005524; GO:0004672	-	IPR000719; IPR001245; IPR001611; IPR011009; IPR013210; IPR003591; IPR032675	AT3G47570	-	Leucine-rich repeat protein kinase family protein	-	45.563	0	801	CG_2792	6.79425e-08	0.047454	0.125636	0.148346	0.169248	0.259942	0.036121	0.205154	0.140451	0.066375	0.144335	0.036307	0.093449	0.094931	0.159604	0.064192	0.871307	0.533126	0.646676	1	0.568414	0.190852	0.363504	0.367555	0.521417	0.646555	0.618408	0.838777	0.296104	0.328955	0.501752
MD00G1013900	gene	-	GO:0006508	GO:0004252	GO:0016020	IPR022764; IPR035952; IPR002610	AT2G29050	RBL1	RHOMBOID-like 1	-	51.746	1.46e-101	305	-	-	0.123556	0.593373	0	0.541814	0.18687	0.669163	0.360178	0.360697	0.308309	0.397161	0.247095	0.072394	0	0.48368	0.568627	0.278967	0.213423	0.558593	0.591831	0.31358	0.502055	0.309988	0.76289	0.764313	0.327449	1	0.631803	0.975219	0.124752	0
MD00G1014000	gene	-	-	-	-	-	not found	-	-	-	-	-	-	CG_0221	5.38049e-06	0.441026	0.516817	0.397723	0.655892	0.560158	0.529956	0.5621	0.615631	0.568747	0.455159	0.547793	0.608029	0.535578	0.5507	0.573278	0.731891	0.599729	0.822076	0.64817	0.659933	0.829201	0.466547	0.711102	0.691336	0.858471	0.682841	0.61168	0.670665	0.751132	1
MD00G1014100	gene	-	-	-	-	IPR006912	not found	-	-	-	-	-	-	-	-	0.489282	0.69215	0.280289	0.363032	0.444683	0.491637	0.604533	0.723912	0.886461	0.419945	0.412226	0.730642	0.425712	0.66561	0.768905	0.676566	0.603482	0.728065	0.599683	0.944967	0.982744	0.600446	0.587246	0.544655	0.476864	0.505405	1	0.771192	0.369106	0.94104
MD00G1014200	gene	-	-	-	-	-	not found	-	-	-	-	-	-	-	-	0.285578	0.21102	0.178465	0.260018	0.428506	0.665108	0.231623	0.530736	0.463202	0.167911	0.342622	0.23221	0.358815	0.433469	0.441271	0.262216	0.243058	0.419727	0.664822	0.549496	0.585564	0.331196	0.520055	0.516393	0.232111	0.406597	0.691761	1	0.316983	0.801051
MD00G1015500	gene	-	GO:0006400; GO:0101030	-	-	IPR019438	not found	-	-	-	-	-	-	CG_0701	9.47911e-05	0	0.412091	0.455359	0.843144	0.137353	0	0	0	0.348887	0.305726	0.617211	1	0.453746	0.462459	0.164181	0.344005	0	0	0	0	0	0	0	0.375423	0	0.369369	0.377564	0.355359	0.572338	0
MD00G1015600	gene	-	-	GO:0016811	-	IPR004304	AT4G37550	IAMH1	IAMHYDROLASE1	-	66.497	4.35e-85	253	CG_2341	3.62236e-05	0.191793	0.418855	0.100653	0.209854	0.296618	0.484183	0.41925	0.574459	0.379509	0.151355	0.054874	0.107667	0.260764	0.47896	0.207219	0.211929	0.316172	0.197904	0.206016	0.33274	0.450734	0.232701	0.267292	0.71726	0.065075	0.043113	0.214358	0.667337	0.237309	1
MD00G1015700	gene	-	-	GO:0016811	-	IPR004304	AT4G37560	IAMH2	IAMHYDROLASE12	-	69	3.69e-104	307	CG_1811	7.11886e-10	0.500645	0.323493	0.268843	0.220587	0.239809	0.108974	0.348927	0.454221	0.408915	0.166253	0	0	0.321608	0.494123	0.171071	0.283599	0.260711	0.427743	0.301888	0.322863	0.669185	0.768863	0.781655	0.848384	0.163457	0	0.296961	0.542443	0.514218	1
MD00G1015800	gene	-	-	-	-	IPR004883	AT3G49940	LBD38	LOB domain-containing protein 38	-	56.18	4.96e-86	256	CG_2901	3.38556e-05	0.251544	0.138913	0.318858	0.338711	0.43402	0.334758	0.405281	0.200711	0.215134	0.309745	0.651981	0.365632	0.456495	0.365486	0.453911	0.102884	0.354019	0.326609	0.055273	0.217745	0.337973	0.319085	0.268206	0.565809	0.41429	0.341605	0.450961	0.874865	0.470358	1
MD00G1016400	gene	-	-	GO:0003723	-	IPR021099; IPR045040	AT4G01037	WTF1	AtWTF1, what is this factor 1	-	60.967	0	592	CG_0951	1.15201e-05	0.257202	0.577029	0.485284	0.454811	0.537344	0.330295	0.395908	0.254363	0.592506	0.239979	0.374178	0.246023	1	0.788558	0.737025	0.638917	0.504036	0.678733	0.634755	0.654565	0.542161	0.628318	0.504938	0.699876	0.417755	0.404126	0.462321	0.765646	0.641377	0.694585
MD00G1016600	gene	-	-	-	-	-	not found	-	-	-	-	-	-	-	-	0	0	0.476581	0	0	0	0.215973	0.607285	0	0	0	0	0	0.93162	0.175427	0	0	1	0	0	0	0	0	0	0	0	0	0	0	0.296387
MD00G1016700	gene	-	GO:0007062; GO:1990414	GO:0003682; GO:0005515	GO:0008278	IPR036390; IPR023093; IPR039781; IPR006910; IPR006909	AT5G16270	SYN4	ARABIDOPSIS HOMOLOG OF RAD21 3, sister chromatid cohesion 1 protein 4	-	70.724	4.84e-128	417	CG_0391	4.10596e-16	0.555437	0.585332	0.651394	0.592033	0.582832	0.575095	0.685224	0.759956	0.789577	0.593168	0.696449	0.696788	0.892395	0.885521	0.888469	0.727054	0.644391	0.657366	0.723903	0.710293	0.703741	0.670053	0.666424	0.708027	0.766152	0.805265	0.809621	1	0.950416	0.978512
MD00G1016800	gene	-	GO:0005975; GO:0030245	GO:0004553; GO:0008422	-	IPR017853; IPR017736; IPR001360	AT5G36890	BGLU42	beta glucosidase 42	-	68.71	0	707	CG_0491	4.52059e-12	0.564161	0.597504	0.552553	0.669307	0.73947	0.648056	0.786765	1	0.76793	0.539603	0.54755	0.523726	0.845471	0.944349	0.795415	0.517398	0.486772	0.531068	0.511335	0.443329	0.511688	0.477725	0.554705	0.548936	0.520731	0.475328	0.577217	0.944496	0.876298	0.894813
MD00G1017000	gene	-	-	GO:0005515	-	IPR002885; IPR011990	AT3G02650	-	Tetratricopeptide repeat (TPR)-like superfamily protein	-	53.887	0	565	CG_0951	1.04927e-08	0.773858	0.801103	0.693521	0.614232	0.583419	0.57147	0.792459	0.670101	0.68065	0.675445	0.641768	0.621073	0.856182	0.785623	0.868683	0.578485	0.699919	0.662222	0.589793	0.636737	0.658331	0.61986	0.678592	0.767577	0.602347	0.584537	0.578233	0.936363	0.881899	1
MD00G1017100	gene	-	GO:0000398	GO:0003723; GO:0003676	GO:0005686; GO:0005684	IPR003954; IPR034392; IPR012677; IPR025640; IPR000504; IPR035979; IPR034393	AT5G16260	ELF9	RRM, EARLY FLOWERING 9	-	56.783	0	548	CG_2021	4.53998e-12	0.762828	0.742014	0.73461	0.636832	0.6064	0.5585	0.835658	0.966594	0.866752	0.664505	0.634857	0.737539	0.893933	0.856202	0.919387	0.714664	0.766531	0.835069	0.796503	0.731516	0.790947	0.877618	0.889864	0.903081	0.653458	0.640573	0.691752	0.935079	1	0.963655
MD00G1017300	gene	-	GO:0006631	GO:0045300; GO:0016491	GO:0009570	IPR005067; IPR009078; IPR012348	AT2G43710	SSI2	FAB2, LDW1, AtSSI2, suppressor of SA insensitive 2, FATTY ACID BIOSYNTHESIS 2, lesion dwarf mimic 1	-	78.109	0	653	CG_0582	5.81404e-13	0.815827	0.798065	0.73826	0.723769	0.73106	0.849733	0.726283	0.816172	0.803678	0.900567	0.936787	0.881893	1	0.918515	0.964552	0.835814	0.81235	0.81899	0.621237	0.654104	0.622494	0.605894	0.601011	0.611717	0.914342	0.94592	0.885429	0.936751	0.944748	0.891216
MD00G1017400	gene	-	-	-	-	IPR048800; IPR022043	AT1G65470	FAS1	NFB2, FUGU2, FASCIATA 1, NUCLEOSOME/CHROMATIN ASSEMBLY FACTOR GROUP B, FUGU 2	-	52.941	0	711	CG_1782	4.17001e-11	0.312124	0.395583	0.436018	0.380301	0.417989	0.403934	0.756054	0.845254	0.534951	0.642536	0.494469	0.497229	0.641153	0.649502	0.690861	0.548588	0.547923	0.488604	0.723357	0.655144	0.658549	0.781905	0.802839	1	0.412799	0.445745	0.417796	0.760984	0.79465	0.813574
MD00G1017500	gene	-	GO:0006412	GO:0003735; GO:0008270	GO:0022625; GO:0005840	IPR002672; IPR000315; IPR029004	AT5G57660	COL5	BBX6, CONSTANS-like 5, B-box domain protein 6	-	44.92	1.28e-41	147	-	-	0.586332	0	0	0.279074	0	0.63576	0	0.894768	0.552911	0	1	0.767176	0	0.517006	0.5955	0	0.265009	0	0.294526	0	0.320371	0.864648	0	0	0.207478	0	0	0	0	0.974714
MD00G1017700	gene	-	-	-	-	-	not found	-	-	-	-	-	-	CG_2511	0.000221069	0.152917	0.117357	0.154204	0.263552	0.138737	0.093727	0.342962	0.28922	0.289912	0.223901	0.380512	0.253019	0.457808	0.514755	0.921767	0.403416	0.211902	0.280758	0.235408	0.31158	0.316526	1	0.343584	0.153443	0.396449	0.455439	0.264544	0.454997	0.625794	0.646154
MD00G1018100	gene	-	-	-	-	-	not found	-	-	-	-	-	-	CG_0221	0.00050224	0.544877	0.247104	0.228102	0.445514	0.301048	0.340919	0.480101	0.295388	0.285938	0.471762	0.529231	0.381131	0.600829	0.564512	0.422438	0.520321	0.696149	0.859088	0.608479	0.761453	0.659586	0.460329	0.579669	0.500085	0.451735	0.289109	1	0.456563	0.673306	0.913682
MD00G1018200	gene	-	-	-	-	-	not found	-	-	-	-	-	-	CG_2791	0.000143847	0.299303	0.628698	0.984551	0.497647	0.022326	0.439928	0.719401	0.257733	0.666008	0.668412	0	0.630206	0.217734	1	0	0	0	0	0	0	0.148345	0.371272	0	0.155383	0.161178	0	0	0	0	0
MD00G1018400	gene	-	-	-	-	IPR004146; IPR046349; IPR043145; IPR002219	AT2G16050	-	Cysteine/Histidine-rich C1 domain family protein	-	71.6	9.63e-132	372	-	-	0.231201	0.285277	0.07076	0.36587	0.58487	0.300366	1	0.92937	0.901083	0.504459	0.119128	0.344249	0.441411	0.491073	0.221246	0.746051	0.57605	0.440207	0.637108	0.273051	0.752728	0.10411	0.661583	0.352119	0.135033	0.125481	0	0.333684	0.253277	0.193991
MD00G1018600	gene	-	GO:0007165; GO:0034613	-	GO:0005737	IPR036815; IPR000308; IPR023410	AT1G78300	GRF2	14-3-3OMEGA, GF14 OMEGA, general regulatory factor 2, 14-3-3 PROTEIN G-BOX FACTOR14 OMEGA	-	82.625	1.43e-157	438	CG_2691	4.43777e-10	0.884596	0.956681	0.87057	0.758964	0.645597	0.650654	0.662133	0.702241	0.682425	0.596365	0.566578	0.574741	0.610088	0.708887	0.605908	0.882317	0.953147	0.872243	1	0.928033	0.861603	0.852999	0.811345	0.790982	0.724572	0.731241	0.741657	0.810848	0.858302	0.712454
MD00G1018700	gene	-	-	GO:0020037; GO:0019825	-	IPR009050; IPR000971; IPR012292; IPR001032	AT2G16060	HB1	GLB1, AHB1, ARATH GLB1, NSHB1, Pgb1, CLASS I HEMOGLOBIN, hemoglobin 1, Phytoglobin 1, HEMOGLOBIN	-	81.699	4.95e-89	256	CG_0161	7.77228e-15	0.079507	0.060292	0.070728	0.116578	0.142782	0.210032	0.05186	0.073557	0.076903	0.502818	1	0.938328	0.185567	0.199361	0.223011	0.018194	0.02029	0.017111	0.025878	0.022594	0.028512	0.014874	0.0171	0.014336	0.189	0.15757	0.19998	0.091081	0.07817	0.139939
MD00G1018800	gene	-	-	GO:0020037; GO:0019825	-	IPR000971; IPR009050; IPR001032; IPR012292	AT2G16060	HB1	GLB1, AHB1, ARATH GLB1, NSHB1, Pgb1, CLASS I HEMOGLOBIN, hemoglobin 1, Phytoglobin 1, HEMOGLOBIN	-	76.613	5.73e-68	202	CG_1621	5.35065e-06	0	0	0	0	0.361618	0	0	0	0	0	0	0.343358	0	0	0	0	0	0.50597	0.387706	0.836023	0	0.482449	0	0.494581	0.512291	1	0.97023	0.606457	0	0
MD00G1018900	gene	-	GO:0006412; GO:0017148	GO:0003729; GO:0003735	GO:0015934; GO:0005840; GO:0022625	IPR005822; IPR005755; IPR036899	AT5G48760	-	Ribosomal protein L13 family protein	-	88.835	5.96e-138	384	CG_1951	8.42859e-12	0.964988	1	0.955194	0.758976	0.782557	0.749277	0.956698	0.921386	0.911805	0.909034	0.898551	0.778613	0.855893	0.809146	0.821152	0.734211	0.725574	0.771889	0.713919	0.701316	0.767504	0.747202	0.711494	0.760137	0.728464	0.583454	0.685004	0.775402	0.714821	0.853383
MD00G1019100	gene	-	-	-	-	IPR001199; IPR036400	AT2G32720	CB5-B	B5 #4, CYTB5-D, ARABIDOPSIS CYTOCHROME B5 ISOFORM B, cytochrome B5 isoform B	-	75.94	1.04e-77	226	CG_2161	1.50293e-09	0.855518	0.969094	1	0.717321	0.790409	0.651706	0.661553	0.694411	0.66381	0.731343	0.504555	0.524592	0.631173	0.660241	0.677884	0.576648	0.521919	0.493471	0.585763	0.565836	0.519654	0.55066	0.580433	0.620419	0.609169	0.611581	0.543038	0.526689	0.545412	0.499273
MD00G1019200	gene	-	GO:0010027	-	GO:0009507	IPR007157	AT1G65260	PTAC4	VIPP1, IM30, plastid transcriptionally active 4, VESICLE-INDUCING PROTEIN IN PLASTIDS 1	-	73.77	6.11e-158	445	-	-	0.813395	0.750094	0.924956	0.820241	1	0.8076	0.619096	0.730705	0.783726	0.794021	0.77724	0.889698	0.667174	0.793009	0.699197	0.778911	0.661712	0.738274	0.800209	0.599605	0.86737	0.555303	0.66611	0.800694	0.712625	0.75307	0.829829	0.767285	0.54784	0.599147
MD00G1019700	gene	-	GO:0007018; GO:0007017	GO:0005524; GO:0003777; GO:0008017	GO:0015630	IPR001752; IPR027640; IPR036961; IPR027417	AT5G10470	KAC1	KCA1, KINESIN CDKA:1 ASSOCIATED 1, kinesin like protein for actin based chloroplast movement 1	-	71.714	0	1843	CG_2731	4.10457e-11	0.722313	0.722922	0.723026	0.69037	0.69848	0.751447	0.867174	0.881012	0.904694	0.734731	0.591117	0.655109	0.898383	0.827724	0.923038	0.730892	0.763748	0.701172	0.964604	0.825602	0.892816	0.925406	1	0.950491	0.751677	0.806715	0.755665	0.877933	0.889184	0.910024
MD00G1019900	gene	-	-	-	-	-	not found	-	-	-	-	-	-	CG_0041	1.6667e-10	0	0	0	0	0	0	0.28871	0.664259	0	0	0	0	0.428105	0	0.500401	0.117328	0	0.056887	0	0	0	0.549759	0.173105	0.172915	0	0	0	1	0.838569	0.985161
MD00G1020000	gene	-	-	-	-	IPR003591; IPR032675	AT1G69550	-	disease resistance protein (TIR-NBS-LRR class)	-	36.163	9.3e-64	232	CG_0491	3.43066e-13	0.610308	0.394725	0.409044	0.278146	0.266329	0.392679	0.808314	0.839558	0.872987	0.068853	0.265031	0.305463	0.703438	0.765172	0.579383	0.094881	0.099195	0.135905	0.068626	0.251855	0.072804	0.120246	0.250183	0.344598	0.077347	0.105663	0.169076	1	0.61359	0.840007
MD00G1020100	gene	-	GO:0006355	-	-	IPR027728; IPR006595; IPR048419; IPR006594	AT1G15750	TPL	WSIP1, WUS-INTERACTING PROTEIN 1, TOPLESS	auxin	75.248	3.29e-92	292	CG_2241	6.46177e-15	0.417715	0.267034	0.387381	0.213561	0.428683	0.138678	0.783789	1	0.726372	0.265152	0.25564	0.240271	0.928725	0.850243	0.783189	0.174134	0.139714	0.208919	0.117358	0.156524	0.156088	0.200111	0.20493	0.295074	0.15654	0.17036	0.122718	0.712779	0.631009	0.983697
MD00G1020200	gene	-	GO:0006355	GO:0005515	-	IPR015943; IPR036322; IPR027728	AT1G15750	TPL	WSIP1, WUS-INTERACTING PROTEIN 1, TOPLESS	auxin	80.952	1.08e-42	149	CG_1531	5.37122e-10	0.361529	0.276029	0.378259	0.15998	0.223414	0.256816	0.472341	0.489907	0.565591	0.150126	0.106936	0.298636	0.510689	0.418881	0.385763	0.135667	0.060064	0.104729	0.217646	0.129033	0.182011	0.130599	0.140452	0.200684	0.260769	0.100877	0.099747	0.60287	0.344231	1
MD00G1020300	gene	-	GO:0006952	GO:0043531	-	IPR003591; IPR002182; IPR044974; IPR032675; IPR042197; IPR035897; IPR011713; IPR000157; IPR027417	AT5G17680	-	disease resistance protein (TIR-NBS-LRR class). putative	-	38.51	0	585	CG_1041	1.80213e-19	0.09579	0.098187	0.111891	0.081829	0.083408	0.05597	0.190542	0.266768	0.282466	0.083981	0.053567	0.074371	0.256547	0.201484	0.282988	0.452592	0.296852	0.300867	0.425362	0.359884	0.41688	0.5027	0.532917	0.564525	0.254539	0.202058	0.198695	0.76993	0.79854	1
MD00G1020400	gene	-	GO:0006952	GO:0043531	-	IPR002182; IPR042197; IPR036390; IPR027417; IPR044974	AT5G17680	-	disease resistance protein (TIR-NBS-LRR class). putative	-	44.011	5.56e-86	283	CG_1041	7.41688e-15	0.109672	0.13294	0.094619	0.078123	0.066109	0.141985	0.16417	0.226407	0.32176	0.027794	0.072981	0.047954	0.352445	0.278123	0.308306	0.344439	0.253182	0.357249	0.488709	0.399768	0.453882	0.509364	0.581226	0.808462	0.263861	0.208688	0.270566	0.927062	0.804658	1
MD00G1020500	gene	-	-	-	-	IPR032675	AT5G17680	-	disease resistance protein (TIR-NBS-LRR class). putative	-	42.614	3.48e-36	134	CG_2021	1.67441e-08	0.236764	0.591028	0.323508	0.210273	0.127657	0.160469	0.673874	0.823017	0.896136	0	0.214821	0	0.747376	1	0.827281	0.399605	0.285356	0.386922	0.548118	0.50034	0.753621	0.49527	0.503584	0.274464	0.139242	0.426581	0.193679	0.958228	0.67439	0.558495
MD00G1020600	gene	-	-	GO:0003677	-	IPR003340; IPR015300	not found	-	-	-	-	-	-	CG_1571	1.42194e-18	0.279665	0.215387	0.215802	0.262285	0.208307	0.225926	0.312977	0.426193	0.364769	0.262729	0.227257	0.301569	0.331693	0.318338	0.242629	0.640524	0.615934	0.543521	0.682235	0.586654	0.663859	0.736831	0.81183	0.848999	0.459718	0.49094	0.486013	1	0.936553	0.895779
MD00G1020700	gene	-	GO:0007165; GO:0006952	GO:0043531	-	IPR044974; IPR032675; IPR003591; IPR002182; IPR000157; IPR027417; IPR036390; IPR042197; IPR035897; IPR011713	AT5G17680	-	disease resistance protein (TIR-NBS-LRR class). putative	-	38.949	0	689	CG_1571	4.10313e-19	0.199138	0.307301	0.231339	0.192337	0.207682	0.303269	0.330837	0.434214	0.418437	0.204569	0.224067	0.189737	0.378967	0.448048	0.439663	0.542292	0.503299	0.475362	0.661002	0.463403	0.670321	0.77887	0.789307	0.884031	0.43462	0.393491	0.474078	0.925215	0.935827	1
MD00G1021100	gene	-	GO:0006952	GO:0043531	-	IPR044974; IPR032675; IPR003591; IPR002182; IPR000157; IPR027417; IPR042197; IPR035897; IPR011713	AT5G17680	-	disease resistance protein (TIR-NBS-LRR class). putative	-	38.861	0	603	CG_2621	2.63057e-11	0.072513	0.18012	0.086848	0.080101	0.093844	0.038187	0.305358	0.370633	0.353365	0.157279	0.046815	0.06391	0.385993	0.141476	0.400665	0.217297	0.360533	0.154835	0.260028	0.345286	0.28334	0.343265	0.259432	0.331533	0.313253	0.27218	0.180944	0.810092	0.58242	1
MD00G1021200	gene	-	-	-	-	-	not found	-	-	-	-	-	-	CG_0951	7.41669e-07	0	0.125166	0.044778	0.105744	0	0.156289	0.086495	0.236096	0.124454	0	0.241469	0.056128	0.263803	0.39216	0.64078	0	0	0.260933	0	0.097994	0.232054	0.190211	0.14827	0.183417	0	0.096852	0	1	0.212386	0.547277
MD00G1021300	gene	-	-	-	-	IPR001611; IPR032675	not found	-	-	-	-	-	-	CG_0141	0.000107467	0.506666	0.236825	0	0	0	0.143833	0	0.417838	0	0	0	0	0.686799	0.36044	0.398706	0.073041	0	0.121255	0.121448	0	0	0.936676	0.27807	0.344231	0	0	0	0.183436	1	0.670795
MD00G1021400	gene	-	-	GO:0016872	-	IPR036298; IPR044191; IPR016088	not found	-	-	-	-	-	-	CG_1041	2.13866e-10	0.16036	0.056843	0.106428	0.063598	0.072827	0.100389	0.243802	0.271794	0.241402	0.043744	0.064624	0.112664	0.308601	0.22985	0.38442	0.420257	0.460053	0.314525	0.452831	0.363234	0.4532	0.774377	0.426618	0.63145	0.285971	0.195316	0.277791	0.693866	0.372887	1
MD00G1021500	gene	-	GO:0006355	-	-	IPR027728; IPR006594; IPR048419; IPR006595	AT1G15750	TPL	WSIP1, WUS-INTERACTING PROTEIN 1, TOPLESS	auxin	57.838	4.31e-57	193	CG_1041	3.24093e-15	0.209207	0.079482	0.107414	0.128993	0.077066	0.141676	0.245299	0.240188	0.198509	0.092129	0.078273	0.095453	0.353488	0.254346	0.302363	0.366601	0.46328	0.475507	0.359074	0.449593	0.422899	0.655854	0.614107	0.663981	0.409616	0.310993	0.264034	0.876868	0.72544	1
MD00G1021600	gene	-	GO:0006355	-	-	IPR048419; IPR027728	not found	-	-	-	-	-	-	CG_1571	7.31395e-14	0.071747	0.204706	0.110479	0.127754	0.051307	0.152807	0.308025	0.395143	0.130596	0.121429	0.207496	0.145758	0.424187	0.284822	0.319272	0.381451	0.531139	0.602881	0.602223	0.729191	0.717994	0.476732	0.928927	1	0.523914	0.45006	0.296604	0.973873	0.669689	0.995119
MD00G1021700	gene	-	-	-	-	-	not found	-	-	-	-	-	-	CG_1041	2.12145e-11	0.17662	0.135705	0.080401	0.144534	0.075542	0.137443	0.316892	0.28334	0.257213	0	0.080657	0.0063	0.349548	0.177692	0.337586	0.528641	0.450303	0.322683	0.527908	0.494613	0.486966	0.488913	0.793109	0.640033	0.261716	0.222968	0.303034	1	0.616611	0.735529
MD00G1021800	gene	-	GO:0006355	GO:0005515	-	IPR015943; IPR001680; IPR027728; IPR036322	AT1G80490	TPR1	TOPLESS-related 1	auxin	73.204	0	546	CG_1571	1.87733e-17	0.117558	0.147593	0.042722	0.092045	0.109948	0.137902	0.196827	0.338656	0.225947	0.085325	0.06159	0.091738	0.326378	0.309901	0.236012	0.482944	0.543737	0.552564	0.46118	0.510041	0.479267	0.556268	0.684503	0.821073	0.420677	0.383524	0.297968	0.726828	0.612307	1
MD00G1021900	gene	-	-	-	-	IPR045864	not found	-	-	-	-	-	-	-	-	0	0	0	0	0.347114	0	0.401164	0.123904	0	0	0	0.088847	1	0.180265	0	0.342813	0.202274	0	0	0	0	0	0.203595	0.462483	0.489928	0	0	0.524837	0	0
MD00G1022000	gene	-	-	GO:0003677	-	IPR003340; IPR015300; IPR044837	not found	-	-	-	-	-	-	-	-	0.18617	0	0	0	0.230899	0.162983	0.242852	0	0	0.041647	0	0	1	0.099204	0	0	0	0	0	0.390043	0.151749	0	0	0.089796	0.137449	0	0.235376	0.575771	0.558849	0
MD00G1022100	gene	-	-	GO:0003677	-	IPR003340; IPR015300	not found	-	-	-	-	-	-	-	-	0.227203	0.423471	0.241053	0.502441	0	0.347877	0.818626	0.350353	0.132094	0.267046	0.205681	0.272129	0.496456	0.30547	0.133299	0.160518	0.354475	0.187121	0.299082	0	0.275606	0	0.227794	0.323013	0.145151	0.609071	0.169014	0.1446	0.659892	1
MD00G1022200	gene	-	-	GO:0015035	-	IPR007263	AT1G52590	-	Putative thiol-disulphide oxidoreductase DCC	-	71.751	1.19e-83	244	CG_1521	2.85138e-10	0.567374	0.410745	0.391448	0.324559	0.426073	0.289558	0.566815	0.386044	0.630726	0.253701	0.339652	0.189639	0.87842	0.655178	1	0.182052	0.198789	0.218938	0.287745	0.286664	0.364205	0.346904	0.097344	0.281549	0.119819	0.19034	0.104553	0.208171	0.201682	0.153618
MD00G1022700	gene	-	GO:0005975	GO:0004650	-	IPR012334; IPR011050; IPR000743	not found	-	-	-	-	-	-	CG_2261	3.88887e-06	0	0	0	0	0	0	0	0	0	0	0	0	0	0	0	0	0	0.466235	0.482119	0	0	0.123311	0	0.265163	0.378414	0.267898	0.23924	0.160224	0.472892	1
MD00G1022900	gene	-	-	GO:0003676; GO:0005524	-	IPR011545; IPR014001; IPR001650; IPR027417; IPR014014	AT5G11170	UAP56a	homolog of human UAP56 a	-	90.141	0	767	CG_2501	2.28731e-09	0.617173	0.617721	0.664834	0.416777	0.407608	0.38298	0.473454	0.472876	0.481168	0.768273	0.898017	0.765209	0.647109	0.605297	0.549031	0.673893	0.724987	0.753426	0.510333	0.570089	0.502555	0.653802	0.627033	0.682752	0.782035	0.803809	0.814624	0.960985	0.930442	1
MD00G1023000	gene	-	-	GO:0005515	-	IPR010417; IPR036392	AT5G62200	ATS3B	Embryo-specific protein 3B	-	58.861	1.64e-64	196	CG_1371	2.82813e-07	0.107499	0.428847	0.361186	0.371323	0.373088	0.365247	0.246008	0.798443	0.26637	0.942127	0.641505	0.83752	1	0.786024	0.54974	0.088568	0.175306	0.169402	0.170754	0.122051	0.481246	0.210556	0.218358	0.167142	0.16388	0.291147	0.634728	0.538797	0.498712	0.323753
MD00G1023300	gene	-	GO:0016320	GO:0003924	GO:0005783	IPR008803; IPR046758; IPR037157	AT5G45160	RL2	RHD-like2	-	61.333	2.27e-120	365	-	-	0.517143	0.698639	0.585314	0.419925	0.26452	0.603049	0.646747	0.719606	0.481893	0.528542	0.460848	0.758788	0.955865	0.976953	0.739608	0.391801	0.660858	0.55223	0.44132	0.34488	0.407288	0.332672	0.358791	0.527218	0.51425	0.432467	1	0.562216	0.804729	0.56963
MD00G1023400	gene	-	-	-	-	-	not found	-	-	-	-	-	-	-	-	0	0	0	0.075701	0.084233	0	0.221611	0	0	0.211123	0.033058	0.086904	1	0.509338	0.146863	0	0.292155	0	0.249264	0.519529	0	0.332462	0	0.219747	0	0.473017	0	0.253494	0	0.685178
MD00G1023500	gene	-	GO:0016320	GO:0003924	GO:0005783	IPR008803; IPR046758	AT5G45160	RL2	RHD-like2	-	69.613	1.9e-80	255	-	-	0.457378	0.841872	0.59981	0.345243	0.711225	0.534959	0.635741	0.832834	0.785206	0.421296	0.375131	0.463677	0.723039	1	0.541772	0.540394	0.472632	0.563507	0.133432	0.431773	0.485662	0.480251	0.303525	0.524018	0.722753	0.704505	0.596618	0.663312	0.442464	0.572376
MD00G1023600	gene	-	GO:0006468	GO:0004672; GO:0005515; GO:0005524	-	IPR032675; IPR021720; IPR003591; IPR011009; IPR000719; IPR001245; IPR001611	AT1G56130	-	Leucine-rich repeat transmembrane protein kinase	-	51.375	0	885	-	-	0.451013	0.734138	0.529152	0.722115	0.764727	0.44644	0.442354	0.743511	1	0.472241	0.517335	0.565604	0.637292	0.565659	0.899091	0.6807	0.662633	0.444332	0.863059	0.605209	0.879549	0.553409	0.347801	0.683177	0.491473	0.639042	0.783412	0.871679	0.757318	0.98762
MD00G1023700	gene	-	-	-	-	-	not found	-	-	-	-	-	-	CG_1571	3.38958e-05	0.569527	0.582596	0.575298	0.664501	0.846213	0.817923	0.677994	0.783184	0.829827	0.647965	0.676342	0.742295	0.806074	0.882884	0.724063	0.88338	0.862953	0.645771	0.814617	0.859861	1	0.780262	0.828979	0.901704	0.604422	0.769264	0.939157	0.923027	0.907579	0.993398
MD00G1023800	gene	-	-	GO:0005515	-	IPR011990; IPR002885	not found	-	-	-	-	-	-	-	-	0.209402	0	0	0	0	0	0.201648	0.260039	0.338654	0	0.442459	0	0.500534	0	0.052106	0	0	0	0	1	0	0.040857	0	0.485779	0	0	0	0	0	0
MD00G1024000	gene	-	-	GO:0000166	-	IPR018163	AT2G04842	EMB2761	EMBRYO DEFECTIVE 2761	-	59.893	2.14e-64	213	CG_0541	6.07909e-07	0.525364	0.469475	0.310922	0.31386	0.693022	0.520899	0.646297	1	0.961198	0.435762	0.366125	0.426817	0.813982	0.612291	0.645986	0.701682	0.516919	0.630273	0.650873	0.609591	0.703065	0.802992	0.654875	0.888206	0.421596	0.657634	0.447122	0.560499	0.791155	0.799712
MD00G1024100	gene	-	GO:0006435; GO:0006418	GO:0005524; GO:0000166; GO:0004812; GO:0004829	GO:0005737	IPR002320; IPR002314; IPR045864; IPR006195	AT2G04842	EMB2761	EMBRYO DEFECTIVE 2761	-	81.818	2.81e-65	209	CG_0951	6.76734e-05	0.346977	0.358848	0.299374	0.63405	0.46644	0.454217	0.556282	0.55184	0.4854	0.604612	0.366522	0.233598	0.732893	0.508165	0.866736	0.49908	0.505798	0.602158	0.354156	0.331415	0.939521	0.463557	0.299983	0.56721	0.421114	0.427359	0.366149	0.60487	0.881289	1
MD00G1024200	gene	-	GO:0006435	GO:0005524; GO:0004829	GO:0005737	IPR036621; IPR002320; IPR045864	not found	-	-	-	-	-	-	CG_1712	6.83224e-05	0.49977	0.546841	0.430718	0.481945	0.676435	0.590306	0.756336	0.559598	0.668047	0.444772	0.298403	0.275331	0.668793	0.658111	0.734362	1	0.770576	0.657008	0.598286	0.415988	0.810748	0.992496	0.534219	0.437568	0.433666	0.604649	0.515778	0.804731	0.758713	0.77181
MD00G1024300	gene	-	-	-	-	-	not found	-	-	-	-	-	-	CG_2881	0.000152282	0.402595	0.707591	0.855664	0.548215	0.456	0.524545	0.589922	1	0.936574	0.380402	0.573227	0.355958	0.743994	0.760324	0.709008	0.807743	0.792396	0.787698	0.709602	0.56727	0.712579	0.517139	0.51925	0.676475	0.586799	0.390966	0.627073	0.751576	0.638679	0.95503
MD00G1024400	gene	-	-	-	-	IPR032675; IPR001611	AT1G56140	-	Leucine-rich repeat transmembrane protein kinase	-	45.146	2.44e-57	194	-	-	0.517379	0.835181	0.877912	1	0.87137	0.988639	0.603766	0.383405	0.479179	0.279074	0.506729	0.384447	0.412258	0.534609	0.440093	0.409081	0.443741	0.355273	0.184224	0.356701	0.633353	0.476442	0.418085	0.783844	0.339105	0.522443	0.376039	0.769055	0.312348	0.601162
MD00G1024500	gene	-	GO:0006468	GO:0005524; GO:0004672	-	IPR011009; IPR000719; IPR001245; IPR021720	AT1G56130	-	Leucine-rich repeat transmembrane protein kinase	-	56.052	0	600	-	-	0.614202	1	0.703158	0.54723	0.562408	0.409834	0.596447	0.472758	0.557754	0.162391	0.337744	0.288286	0.378184	0.680151	0.337059	0.630895	0.569398	0.80626	0.566937	0.477178	0.617794	0.42381	0.647989	0.476606	0.48846	0.325767	0.440371	0.560715	0.771767	0.933808
MD00G1024600	gene	-	GO:0015074	GO:0003676	-	IPR001584; IPR013103; IPR025724; IPR036397; IPR043502; IPR012337	AT4G23160	CRK8	cysteine-rich RLK (RECEPTOR-like protein kinase) 8	-	42.054	5.16e-130	428	-	-	0.254862	0.412452	0.540716	0.193267	0.223277	0.302374	0.190954	1	0.279681	0.265839	0.188467	0.049312	0.262939	0.198648	0.309944	0.398063	0.388866	0.426079	0.321041	0.279115	0.355126	0.410605	0.560121	0.607865	0.096736	0.229697	0.228248	0.278982	0.438745	0.63782
MD00G1024700	gene	-	-	-	-	-	not found	-	-	-	-	-	-	CG_1001	8.06503e-05	0.865181	0.379576	0.470181	0.468276	0.988873	0.432853	0.412769	0.549092	0.415396	0.583541	0.514607	0.490159	1	0.88572	0.855346	0.509695	0.532648	0.376315	0.362129	0.371616	0.341478	0.458997	0.267265	0.406443	0.391421	0.306061	0.559008	0.626687	0.538155	0.874821
MD00G1024900	gene	-	GO:0019441	GO:0004061	-	IPR007325; IPR037175	not found	-	-	-	-	-	-	-	-	0.506424	0.387035	0.546567	0.405403	0.334367	0.40355	0.407945	0.305296	0.671048	0.392662	0.368741	0.364342	0.472923	0.437627	0.830657	0.656755	0.454959	0.468526	0.493466	0.515641	0.889128	0.465377	0.480227	0.472983	0.590066	0.497768	0.471006	1	0.868118	0.525145
MD00G1025200	gene	-	GO:0005975	GO:2001070; GO:0004134; GO:0030246	-	IPR013784; IPR013783; IPR003385; IPR034840; IPR002044; IPR017853	AT2G40840	DPE2	disproportionating enzyme 2	-	73.165	0	1425	CG_0511	1.19125e-10	0.69048	0.834992	0.72842	0.587483	0.52235	0.575159	0.746626	0.786654	0.836472	0.753334	0.838096	0.819915	0.896202	0.944044	0.824964	0.800972	0.810629	0.807169	0.73282	0.603927	0.628044	0.681218	0.670942	0.696686	0.663851	0.611028	0.615054	1	0.97147	0.971069
MD00G1025500	gene	-	GO:0006368; GO:0006139; GO:0034728	GO:0031491; GO:0042393; GO:0003676	GO:0008023	IPR035019; IPR035018; IPR012340; IPR032706; IPR036860; IPR017072; IPR037027; IPR010994; IPR035420; IPR041692; IPR049540; IPR042066; IPR012337; IPR003029	AT1G65440	GTB1	SPT6L, global transcription factor group B1, Arabidopsis Suppressor of Ty insertion 6-like, Global transcription factor group B	-	75.931	0	1045	CG_2541	6.51891e-12	0.574026	0.663393	0.591506	0.606119	0.532716	0.592027	0.675551	0.608084	0.699819	1	0.847535	0.94193	0.836195	0.819416	0.856998	0.638006	0.631716	0.585781	0.603276	0.680532	0.640254	0.663361	0.677158	0.744173	0.703919	0.762907	0.698441	0.894439	0.891249	0.911616
MD00G1025600	gene	-	-	GO:0005515	-	IPR001680; IPR015943; IPR011047	AT3G15610	-	Transducin/WD40 repeat-like superfamily protein	-	65.657	1.1e-39	134	CG_1241	7.01835e-09	0.725862	0.814051	0.931005	0.806642	0.775406	0.716539	0.753812	0.894989	0.791715	1	0.941865	0.841153	0.82523	0.816218	0.640561	0.541616	0.631019	0.717634	0.602481	0.55639	0.618516	0.65689	0.48726	0.706321	0.655691	0.688157	0.58788	0.767039	0.892244	0.858849
MD00G1025700	gene	-	GO:0006342	GO:0030527; GO:0003677; GO:0046982	GO:0000786	IPR007125; IPR032454; IPR002119; IPR009072	AT1G52740	HTA9	histone H2A protein 9	-	88.971	4.71e-76	222	CG_0331	7.32621e-05	0.45627	0.438245	0.474376	0.575565	0.476864	0.625071	0.677246	0.438519	0.639064	0.70372	0.801483	0.623156	0.857206	1	0.875307	0.87603	0.686832	0.473175	0.574816	0.517841	0.841572	0.692311	0.511316	0.751607	0.679344	0.359952	0.629116	0.776617	0.565477	0.928041
MD00G1025800	gene	-	GO:0006633	GO:0016746; GO:0016747	GO:0016020	IPR013601; IPR012392; IPR016039; IPR013747	AT2G26640	KCS11	3-ketoacyl-CoA synthase 11	-	83.821	0	911	-	-	0.194039	0.194572	0.154906	0.33959	0.313967	0.571527	0.755503	0.757873	0.770121	0.705468	0.802408	0.721623	0.35474	0.462762	0.420231	0.541477	0.480807	0.394811	0.895713	0.980373	0.930677	0.730172	0.775099	0.741007	0.93675	0.954671	1	0.629889	0.497582	0.705621
MD00G1026000	gene	-	GO:0007165	-	-	IPR035897; IPR000157	AT4G11170	RMG1	Resistance Methylated Gene 1	-	47.093	1.84e-41	148	CG_1761	0.000468656	0.289645	0.461996	0.341953	0.4117	0.242673	0.732513	0.760446	0.57912	0.773152	0.59539	0.524154	0.676499	0.581335	0.399288	0.512248	0.493349	0.450722	0.478508	0.839851	0.659662	0.427617	0.498383	0.799015	0.736494	0.381636	0.338977	0.331416	1	0.573422	0.652962
MD00G1026100	gene	-	-	-	-	IPR032675	AT1G69550	-	disease resistance protein (TIR-NBS-LRR class)	-	31.965	3e-75	264	CG_1021	4.95492e-09	0.359002	0.494809	0.351161	0.29936	0.228903	0.44768	0.538596	0.581783	0.602959	0.246256	0.367858	0.287469	0.496147	0.297692	0.254076	0.57916	0.746611	0.70473	0.967287	0.650796	0.869104	0.909272	1	0.898012	0.499057	0.470918	0.587887	0.974959	0.623622	0.844549
MD00G1026200	gene	-	-	-	-	IPR042470; IPR013894	AT5G19950	-	Domain of unknown function (DUF1767)	-	40.541	1.55e-33	124	CG_0191	6.08536e-13	0.202834	0.275029	0.18752	0.524053	0.315342	0.479546	0.462583	0.562234	0.671355	0.333778	0.59085	0.382152	0.857025	0.84679	0.851125	0.209055	0.336151	0.184572	0.350532	0.483854	0.372213	0.590266	0.518949	0.735686	0.497852	0.470653	0.31619	0.880916	0.892109	1
MD00G1026300	gene	-	-	-	-	-	not found	-	-	-	-	-	-	-	-	0.157011	0.310512	0	0.343746	0.284637	0.243633	0	0.674593	1	0.105904	0.382225	0.473824	0.259037	0.545379	0.603213	0	0	0.114758	0.222593	0	0.346208	0.116666	0.085137	0	0.168337	0.236902	0.141337	0.169983	0.262175	0.29421
MD00G1026400	gene	-	-	-	-	-	not found	-	-	-	-	-	-	-	-	0	0.459186	0	0.591212	0.31219	0	0.362885	1	0.529867	0	0.632821	0.18702	0.691221	0	0.180339	0	0.230688	0.193707	0.150657	0.366888	0.361097	0	0.476439	0.189988	0.384061	0	0.361059	0.148559	0.202866	0
MD00G1026700	gene	-	GO:0006633	GO:0016747; GO:0016746	GO:0016020	IPR016039; IPR013601; IPR012392	AT2G26640	KCS11	3-ketoacyl-CoA synthase 11	-	81.183	1.13e-110	325	CG_0382	1.43224e-07	0.063536	0	0.061878	0.118725	0.057219	0.304922	0.530969	0.4287	0.255302	0.492589	0.840638	0.985302	0.1295	0	0	0.500915	0.537416	0.21628	0.776308	0.735874	0.561247	0.473724	0.603091	0.641513	0.608225	0.953371	1	0.515589	0.421851	0.630931
MD00G1027000	gene	-	GO:0006952; GO:0007165	GO:0043531	-	IPR032675; IPR044974; IPR002182; IPR027417; IPR036390; IPR000157; IPR042197; IPR035897	AT5G36930	-	Disease resistance protein (TIR-NBS-LRR class) family	-	43.851	2.77e-158	488	CG_1291	1.90171e-10	0.129283	0.177253	0.213077	0.282617	0.069699	0.19263	1	0.6859	0.575718	0.078159	0.043865	0.071695	0.421679	0.51526	0.511789	0.254536	0.13954	0.194966	0.144983	0.272895	0.37578	0.359959	0.471189	0.361514	0.142325	0.097963	0.174085	0.393879	0.652694	0.610499
MD00G1027100	gene	-	-	-	-	IPR025875; IPR001611; IPR032675	not found	-	-	-	-	-	-	CG_0601	1.16806e-07	0.433464	0.541984	0.45327	0.395692	0.593669	0.320236	0.972301	1	0.575118	0.158872	0.490174	0.1133	0.584159	0.648106	0.462796	0.124395	0.187541	0.188297	0.269336	0.147914	0.237358	0.119111	0.430858	0.76786	0.292387	0.136694	0.143012	0.515696	0.588344	0.405645
MD00G1027200	gene	-	-	-	-	-	not found	-	-	-	-	-	-	CG_1901	7.39192e-05	0.583298	0.492019	0.53577	0.375308	0.512511	0.460321	0.507189	0.843825	0.457931	0.566596	0.347426	0.505746	0.488928	0.426286	0.813634	0.553174	0.516109	0.551837	0.76574	0.810221	0.828742	0.898172	0.671994	1	0.633124	0.471673	0.957723	0.862311	0.573958	0.800202
MD00G1027600	gene	-	GO:0016192; GO:0048278; GO:0006886; GO:0006906; GO:0006887	GO:0005484; GO:0000149	GO:0031201; GO:0012505; GO:0016021; GO:0005886; GO:0016020	IPR006011; IPR000727; IPR010989; IPR045242	AT3G03800	SYP131	syntaxin of plants 131	-	80.723	3.14e-40	134	CG_1021	9.39241e-08	0.362912	0.526015	0.57936	0.335656	0.352535	0.412485	0.546568	0.562587	0.558076	0.334683	0.452149	0.537714	0.577013	0.708754	0.583566	0.722798	0.608931	0.820048	0.663428	0.566109	0.964028	0.879837	0.806285	1	0.487764	0.588804	0.660851	0.745852	0.594377	0.72709
MD00G1027700	gene	-	GO:0006952	GO:0043531	-	IPR032675; IPR027417; IPR044974; IPR002182; IPR042197; IPR001611	AT5G36930	-	Disease resistance protein (TIR-NBS-LRR class) family	-	43.842	4.86e-163	500	CG_1501	2.35433e-08	0.90781	1	0.737057	0.702111	0.500518	0.632805	0.618988	0.609084	0.679157	0.407218	0.413851	0.627194	0.750672	0.622679	0.387401	0.246211	0.199256	0.326048	0.286693	0.268939	0.370879	0.303196	0.224794	0.256171	0.266497	0.4563	0.383389	0.502448	0.399241	0.630973
MD00G1027800	gene	-	GO:0006952	-	-	IPR032675; IPR044974	AT5G36930	-	Disease resistance protein (TIR-NBS-LRR class) family	-	38.261	6e-56	197	CG_2751	1.31199e-09	0.764616	0.665652	1	0.386872	0.518341	0.4195	0.255767	0.395131	0.412152	0.179746	0.148948	0.239758	0.345372	0.36405	0.178321	0.198555	0.221735	0.206786	0.302735	0.179128	0.17324	0.104514	0.34006	0.048984	0.188111	0.249197	0.368314	0.251076	0.174075	0.173717
MD00G1027900	gene	-	GO:0006952; GO:0007165	GO:0043531	-	IPR035897; IPR002182; IPR000157; IPR044974; IPR027417	AT1G27170	-	transmembrane receptors;ATP binding	-	37.162	3.31e-62	213	CG_2791	5.25765e-07	0.392243	0.847679	1	0.842849	0.6994	0.623196	0.461298	0.485176	0.798614	0.55069	0.497332	0.698576	0.925092	0.850825	0.862108	0.378038	0.335086	0.130025	0.253135	0.329616	0.423097	0.366139	0.44639	0.558814	0.115161	0.353467	0.211316	0.471582	0.448567	0.334189
MD00G1028000	gene	-	-	-	-	IPR001611; IPR032675	AT5G36930	-	Disease resistance protein (TIR-NBS-LRR class) family	-	35.663	9.21e-58	204	CG_0731	2.65737e-10	0.433382	0.444972	0.542077	0.696371	0.410391	0.376317	1	0.681395	0.72336	0.570138	0.68215	0.585837	0.973678	0.922028	0.849664	0.350462	0.2738	0.405146	0.382443	0.528024	0.327252	0.259938	0.281142	0.357793	0.226568	0.202118	0.20025	0.547531	0.347743	0.435902
MD00G1028200	gene	-	GO:0007165	-	-	IPR000157; IPR035897	AT5G36930	-	Disease resistance protein (TIR-NBS-LRR class) family	-	52.532	6.9e-45	159	-	-	0.412536	0.383105	0.379929	0.827135	0.59496	0.769387	0.522217	0.344662	0.41365	0.296681	0.470314	0.837662	0.267445	0.197173	0.256038	0.403711	0.492644	0.391776	0.381906	0.496336	0.69612	0.822284	0.947641	0.693092	0.725193	1	0.883336	0.920038	0.863226	0.839272
MD00G1028400	gene	-	GO:0043161; GO:0051603	-	GO:0005839; GO:0019774	IPR033811; IPR023333; IPR001353; IPR029055	AT1G21720	PBC1	proteasome beta subunit C1, 20S PROTEASOME BETA SUBUNIT PBC1	-	88.235	1.4e-139	388	-	-	0.920289	0.951559	0.99845	0.807868	0.774659	0.749637	0.778723	0.826413	0.814745	0.905648	1	0.872557	0.748502	0.84927	0.744994	0.876443	0.807777	0.779951	0.733653	0.843359	0.820992	0.849149	0.865769	0.936742	0.792024	0.815371	0.80044	0.810441	0.674915	0.845375
MD00G1028500	gene	-	-	-	-	IPR013083; IPR001841; IPR043312	AT3G47180	-	RING/U-box superfamily protein	-	36.697	1.44e-31	114	CG_2661	0.000139665	0	0	0	0	0	0	0	0	0	0	0	0.353259	0.273791	1	0.306066	0	0	0	0.148109	0	0.134158	0.512863	0.10364	0.925755	0	0	0.134745	0.144614	0.129834	0.475695
MD00G1028700	gene	-	-	GO:0005515	-	IPR000225; IPR016024; IPR044297; IPR011989	AT1G77460	CSI3	CELLULOSE SYNTHASE INTERACTIVE 3	-	68.805	0	2799	CG_0281	3.95541e-11	0.640587	0.77061	0.651335	0.639729	0.589352	0.606372	0.865297	0.986571	0.891541	0.741205	0.679434	0.713766	0.89779	0.878709	1	0.706113	0.718765	0.798463	0.813008	0.779182	0.788451	0.853818	0.807494	0.857559	0.550783	0.634033	0.533927	0.912935	0.995753	0.994454
MD00G1028800	gene	-	GO:0006260	GO:0003677; GO:0005524; GO:0016887	-	IPR003593; IPR008921; IPR013748; IPR003959; IPR027417; IPR047854	AT1G77470	RFC3	RFC5, EMB2810, replication factor C subunit 3, replication factor C 5, EMBRYO DEFECTIVE 2810	-	75.668	0	575	CG_0951	2.26234e-05	0.671922	0.754223	0.746649	0.780684	0.728377	0.622079	0.798329	0.758458	0.834718	0.670087	0.804974	0.825592	0.869492	0.878546	0.846794	0.805887	0.697118	0.751952	0.803339	0.707523	0.700332	0.712527	0.784466	0.684375	0.796789	0.668501	0.691922	0.760384	0.926548	1
MD00G1028900	gene	-	GO:0007018	GO:0003777; GO:0008017; GO:0005524	-	IPR027417; IPR036961; IPR027640; IPR001752	AT1G21730	-	P-loop containing nucleoside triphosphate hydrolases superfamily protein	-	63.898	0	1075	CG_0941	1.5294e-11	0.279684	0.224753	0.283747	0.200852	0.220038	0.204042	0.146933	0.190815	0.259084	0.34466	0.357951	0.264713	0.491709	0.446634	0.48935	0.315397	0.303238	0.251166	0.302938	0.274155	0.363903	0.302453	0.303125	0.374041	0.680717	0.686583	0.506853	0.764839	1	0.633396
MD00G1029100	gene	-	GO:0006081	GO:0004029; GO:0016620; GO:0016491	GO:0005737	IPR012394; IPR015590; IPR016163; IPR016161; IPR016162	AT1G44170	ALDH3H1	ALDH4, aldehyde dehydrogenase 3H1, aldehyde dehydrogenase 4	-	68.465	0	704	CG_2621	2.71635e-19	0.069025	0.067019	0.079338	0.108262	0.09341	0.084297	0.173089	0.136936	0.136004	0.093957	0.137054	0.070905	0.37068	0.400265	0.256436	0.292246	0.249726	0.209802	0.339862	0.358044	0.372568	0.48349	0.393049	0.481348	0.325812	0.296458	0.293256	0.877838	0.765867	1
MD00G1029300	gene	-	GO:0006979; GO:0042744; GO:0034599; GO:0000302	GO:0004601; GO:0020037	-	IPR002016; IPR010255; IPR002207; IPR044831	AT1G77490	TAPX	thylakoidal ascorbate peroxidase	-	79.042	0	536	CG_2731	5.32822e-06	0.648965	0.662743	0.648579	0.821046	0.713309	0.792323	0.812033	0.840777	0.716781	0.770848	0.723589	0.726685	0.919021	1	0.907207	0.790929	0.828898	0.754335	0.880592	0.848248	0.970422	0.957572	0.988471	0.994847	0.683921	0.679762	0.660502	0.785743	0.795279	0.757303
MD00G1029400	gene	-	-	-	-	-	not found	-	-	-	-	-	-	-	-	0.574973	0.616563	0.639439	0.680971	0.641189	0.747336	0.697155	0.774025	0.752522	0.831194	0.760179	0.65332	0.768777	0.948107	0.994792	1	0.768678	0.698277	0.767698	0.875325	0.886431	0.791473	0.783613	0.83132	0.481146	0.645549	0.632856	0.899239	0.500908	0.823396
MD00G1029500	gene	-	-	-	-	-	not found	-	-	-	-	-	-	-	-	1	0.64952	0.810639	0.973076	0.949657	0.884148	0.959478	0.940141	0.98572	0.482293	0.586223	0.390756	0.952503	0.766863	0.893242	0.736817	0.524496	0.864148	0.353729	0.562542	0.804399	0.745481	0.464585	0.606908	0.819125	0.54214	0.617249	0.942235	0.919213	0.799972
MD00G1030000	gene	-	-	GO:0005515	-	IPR001005; IPR007526; IPR032451; IPR017884; IPR009057; IPR036388; IPR000433	AT1G21700	SWI3C	CHB4, SWITCH/sucrose nonfermenting 3C, CHROMATIN REMODELING COMPLEX SUBUNIT B	-	54.334	0	763	CG_0561	2.79093e-16	0.317937	0.378238	0.344388	0.354381	0.255049	0.404233	0.399212	0.377912	0.451624	0.45535	0.470497	0.497259	0.556566	0.517444	0.491267	0.621419	0.637199	0.576246	0.568113	0.615531	0.571098	0.59206	0.660494	0.546504	0.997642	0.948562	0.733965	0.940174	1	0.992618
MD00G1030400	gene	-	-	GO:0005515	-	IPR002885; IPR011990	AT1G77405	-	Pentatricopeptide repeat (PPR) superfamily protein	-	63.596	0	605	CG_2261	4.85564e-07	0.315157	0.364585	0.299044	0.353147	0.220561	0.226262	0.25202	0.289073	0.385233	0.330627	0.428078	0.371893	0.557249	0.703677	0.45965	0.455158	0.369552	0.680852	0.53184	0.597004	0.633874	0.478931	0.470605	0.485305	0.537283	0.517056	0.516145	0.557711	0.678623	1
MD00G1030500	gene	-	GO:0018026	GO:0016279	-	IPR046341; IPR001214; IPR011383	AT3G56570	-	SET domain-containing protein	-	45.985	4.08e-141	417	CG_1821	1.51941e-06	0.612096	0.621904	0.631523	0.765001	0.604117	0.451617	0.678864	0.60145	0.758663	0.863652	0.818717	0.744578	0.683594	0.811312	0.920923	0.515064	0.601527	0.592136	0.790858	0.6403	0.713783	0.956401	0.874884	1	0.696617	0.685259	0.543559	0.814114	0.842817	0.800283
MD00G1030600	gene	-	GO:0055085; GO:0006821	GO:0005247	GO:0016020	IPR046342; IPR014743; IPR001807; IPR000644; IPR002251	AT5G49890	CLC-C	chloride channel C, chloride channel c	-	73.549	0	1103	-	-	0.392127	0.312901	0.397968	0.537945	0.571021	0.545276	0.812246	0.922312	0.96319	0.433142	0.35735	0.390692	0.88831	0.871616	0.981262	0.798474	0.715982	0.711697	0.788115	0.789493	0.786558	0.721285	0.789778	0.829543	0.670812	0.777621	0.78666	1	0.946385	0.888306
MD00G1031100	gene	-	-	GO:0044877; GO:0005515	-	IPR003152; IPR011989; IPR026683; IPR009076; IPR036738; IPR011990; IPR024585; IPR011009; IPR036940; IPR000403; IPR014009; IPR016024; IPR003151	AT1G50030	TOR	target of rapamycin	-	81.106	0	4078	CG_2241	9.50218e-16	0.677331	0.735645	0.717497	0.669735	0.65233	0.67667	0.822923	0.877302	0.967431	0.684357	0.750555	0.687769	1	0.916362	0.991375	0.624226	0.631145	0.610222	0.650845	0.639157	0.707647	0.736246	0.74736	0.769057	0.601683	0.602412	0.627407	0.900328	0.898652	0.974569
MD00G1031200	gene	-	GO:0052746; GO:0032957	GO:0052725; GO:0005524; GO:0052726; GO:0000287; GO:0047325	GO:0005737	IPR041429; IPR040464; IPR011761; IPR008656	AT4G08170	ITPK3	AtTPK3, inositol 1,3,4-trisphosphate 5/6-kinase 3	-	74.328	2.19e-169	476	-	-	0.669934	0.835567	0.753336	0.715037	0.685359	0.777021	0.697084	0.711772	0.621091	0.843734	0.904823	0.815415	0.805515	0.90271	0.73785	0.971228	0.931138	0.64375	0.959527	0.72626	0.709376	0.491322	0.750177	0.475136	0.93634	1	0.801368	0.692182	0.7857	0.553111
MD00G1031300	gene	-	GO:0006096	GO:0030955; GO:0000287; GO:0003824; GO:0004743	GO:0005737	IPR001697; IPR011037; IPR015793; IPR040442; IPR015813; IPR036918; IPR015806; IPR015795	AT3G22960	PKP-ALPHA	PKP1, PLASTIDIAL PYRUVATE KINASE 1	-	59.369	0	629	CG_2191	7.0725e-16	0.600794	0.547435	0.557548	0.719293	0.649725	0.708572	0.383256	0.424818	0.435586	0.859407	0.790321	0.921504	0.384931	0.453689	0.35576	0.57714	0.579601	0.539781	0.524385	0.598754	0.584987	0.340619	0.3872	0.385848	1	0.956681	0.952967	0.333757	0.355659	0.343536
MD00G1031500	gene	-	-	-	-	IPR004146; IPR046349	AT1G20990	-	Cysteine/Histidine-rich C1 domain family protein	-	54.698	3.86e-109	320	CG_1101	4.638e-14	0.190638	0.249076	0.249713	0.250336	0.646233	0.495694	0.993013	1	0.810436	0.074485	0.036851	0.108495	0.026805	0.0701	0.050311	0.231504	0.348462	0.181494	0.159544	0.081698	0.074857	0.108019	0.192134	0.109297	0.005743	0	0	0.03442	0.034106	0.065793
MD00G1031600	gene	-	-	GO:0003677	GO:0005634	IPR036893; IPR004333; IPR036770; IPR044817	AT1G20980	SPL14	FBR6, SPL1R2, squamosa promoter binding protein-like 14	-	54.771	0	1088	CG_2901	4.01903e-09	0.620114	0.777967	0.697411	0.74577	0.631504	0.705574	0.711092	0.765434	0.759045	0.814416	1	0.95678	0.793471	0.904387	0.878877	0.72927	0.805845	0.717017	0.83476	0.807248	0.846914	0.776263	0.857945	0.900617	0.830374	0.902425	0.792318	0.901654	0.905718	0.980927
MD00G1031700	gene	-	GO:0031053; GO:0006397	-	GO:0016604	IPR039727; IPR021933; IPR007042	AT2G27100	SE	SERRATE	-	70.821	0	870	CG_0151	1.37036e-11	0.765567	0.75883	0.695392	0.7109	0.661168	0.738338	0.652205	0.705505	0.760501	0.80569	0.971713	0.950743	0.779265	0.877356	0.701312	0.684031	0.725995	0.706512	0.705344	0.667288	0.776147	0.669961	0.758299	0.714539	0.883947	0.927776	0.881354	1	0.946587	0.896156
MD00G1031900	gene	-	-	GO:0005515	-	IPR036047; IPR036322; IPR001810; IPR020472; IPR001680; IPR015943	AT5G21040	FBX2	F-box protein 2	-	60.141	0	650	CG_2722	0.000103488	0.528545	0.564973	0.555809	0.806165	0.864376	0.738644	0.549174	0.731203	0.661731	0.589681	0.763232	0.703501	0.77306	0.541375	0.761058	0.671816	0.66645	0.601812	1	0.954823	0.787464	0.838775	0.886053	0.909019	0.84263	0.848529	0.781954	0.746781	0.557119	0.839858
MD00G1032200	gene	-	-	-	-	IPR036291; IPR002347	AT3G61220	SDR1	short-chain dehydrogenase/reductase 1	-	49.505	3.13e-97	289	CG_1091	1.42352e-11	0.395956	0.343108	0.275177	0.052786	0.269637	0.226653	0.454301	0.394799	0.420882	0.080233	0.156038	0.111202	0.142899	0.164103	0.450469	0.871069	0.88143	0.658394	0.390311	0.676627	0.479226	0.64122	0.572658	0.747331	0.313894	0.459173	0.199402	1	0.757652	0.888934
MD00G1032300	gene	-	GO:0007034; GO:0015031; GO:0032509; GO:0045324	-	GO:0005771; GO:0000815	IPR005024	AT5G22950	VPS24.1	VPS24	-	82.969	4.62e-125	353	-	-	0.964658	0.912957	0.907046	0.963562	0.980753	0.910646	0.813664	0.880547	0.814717	0.954106	1	0.943291	0.697488	0.842515	0.909964	0.935041	0.856159	0.821866	0.873347	0.841319	0.886013	0.762511	0.818228	0.632618	0.748233	0.675386	0.874998	0.663441	0.577313	0.727949
MD00G1032400	gene	-	GO:0006508	GO:0004185	GO:0005773	IPR001563; IPR029058	AT3G45010	scpl48	serine carboxypeptidase-like 48	-	65.302	0	693	CG_1461	1.81183e-12	0.188694	0.322933	0.257147	0.10506	0.089564	0.373913	0.092121	0.143922	0.038454	0.020973	0.018572	0.038286	0.053462	0.064452	0.043333	1	0.678914	0.614523	0.095582	0.110711	0.147063	0.078552	0.06088	0.107694	0.099829	0.15699	0.09228	0.01102	0.01332	0.005304
MD00G1032500	gene	-	GO:0005975; GO:0006004; GO:0016139	GO:0004560	GO:0005764	IPR008979; IPR017853; IPR000933; IPR000421	AT2G28100	FUC1	alpha-L-fucosidase 1	-	71.93	0	711	CG_2471	1.41765e-15	0.338849	0.303049	0.289884	0.198869	0.292982	0.245581	0.2833	0.316888	0.259039	0.124379	0.132932	0.190375	0.260921	0.198091	0.225024	0.865361	1	0.990386	0.817227	0.710972	0.713691	0.66226	0.631066	0.563139	0.458732	0.454676	0.501005	0.342378	0.33737	0.391881
MD00G1032700	gene	-	-	GO:0004462; GO:0046872	-	IPR029068; IPR004361; IPR037523; IPR004360	AT1G08110	AtGLYI2	GLXI:3, GLYI2, Glyoxalase12, Glyoxalase I:3	-	83.784	2.92e-113	320	-	-	0.900853	0.978168	0.832361	0.606206	0.645278	0.56273	0.786891	0.694994	0.576012	0.50332	0.552597	0.40083	0.64127	0.711014	0.60642	0.721724	0.666759	0.727334	0.764944	0.829311	0.964045	0.699292	0.778233	0.850989	0.607135	0.738426	0.79442	0.842011	0.773929	1
MD00G1033000	gene	-	-	-	-	IPR042099; IPR000873	AT4G05160	-	AMP-dependent synthetase and ligase family protein	-	61.421	2.2e-81	251	CG_1501	7.07834e-20	1	0.78995	0.847273	0.747607	0.750413	0.602829	0.525091	0.870563	0.629473	0.29864	0.343344	0.27801	0.549948	0.630929	0.692547	0.060033	0.075997	0.089171	0.099773	0.070889	0.068636	0.153277	0.113502	0.12326	0.093547	0.03889	0.05187	0.154537	0.044856	0.131815
MD00G1033100	gene	-	-	-	-	IPR025110; IPR045851; IPR000873	AT4G05160	-	AMP-dependent synthetase and ligase family protein	-	69.286	2.6e-147	424	CG_1501	2.50572e-19	1	0.743144	0.873001	0.746043	0.610167	0.693484	0.634327	0.715121	0.857745	0.389715	0.238411	0.383901	0.703316	0.630723	0.524941	0.093554	0.084381	0.103411	0.13379	0.141161	0.115072	0.169349	0.135728	0.095822	0.086631	0.064074	0.071541	0.118129	0.078871	0.098353
MD00G1033200	gene	-	-	-	-	-	not found	-	-	-	-	-	-	CG_2121	4.03914e-15	0.331456	0.05579	0.425968	0.474053	0.510903	0.331428	1	0.923118	0.506946	0	0.061648	0.050922	0.848782	0.524788	0.516739	0	0	0	0	0	0	0	0	0	0	0	0	0	0	0
MD00G1033400	gene	-	-	GO:0046872	-	IPR044594; IPR006121; IPR036163	AT5G60800	HIPP3	AtHMP53, EAVY METAL-ASSOCIATED ISOPRENYLATED PLANT PROTEIN3, HEAVY METAL ASSOCIATED PROTEIN 53	-	52.536	1.84e-65	207	CG_1731	5.83418e-21	0.256417	0.234501	0.334819	0.948684	0.815632	1	0.598794	0.819208	0.530485	0.176503	0.337006	0.301882	0.1558	0.28403	0.183059	0	0.020418	0.051763	0.037139	0.041663	0.100682	0.038061	0.097301	0	0.033633	0.117686	0.156489	0	0.098307	0.079277
MD00G1033500	gene	-	GO:0006412	GO:0003735; GO:0008097	GO:0005840	IPR005484	AT3G45020	-	Ribosomal L18p/L5e family protein	-	78.261	6.99e-63	193	-	-	0.452586	0.240999	0.518263	0.370775	0.360167	0.13308	0.586335	0.778058	0.532928	0.310793	0.433472	0.232187	0.969892	0.536979	0.676274	0.458309	0.806377	0.942004	0.367517	0.592591	0.688517	0.958732	0.452187	0.492601	0.42289	0.557779	0.448136	0.448657	0.735958	1
MD00G1033600	gene	-	-	GO:0005524; GO:0016887	-	IPR003593; IPR032781; IPR003439; IPR027417	AT5G60790	ABCF1	GCN20, GENERAL CONTROL NON-DEREPRESSIBLE 20	-	87.203	0	1013	CG_1681	1.63391e-15	0.396294	0.49535	0.381316	0.580623	0.555781	0.583065	0.52315	0.529775	0.561952	1	0.994321	0.961562	0.584122	0.678118	0.577919	0.310216	0.354663	0.351786	0.393117	0.389168	0.386354	0.36092	0.340139	0.364366	0.5511	0.566249	0.502248	0.59948	0.604858	0.580367
MD00G1033700	gene	-	GO:0009733	-	-	IPR003676	AT2G28085	SAUR42	SMALL AUXIN UPREGULATED RNA 42	auxin	52.419	1.07e-32	112	CG_1491	7.43341e-10	0.232692	0.230263	0.17775	0.110784	0.126528	0.527378	0.868157	1	0.674631	0	0	0.112805	0.042783	0	0.214689	0.177414	0.354205	0.165266	0	0.075361	0.245304	0.27114	0.121508	0.309915	0.03251	0	0	0.093236	0.051497	0.307975
MD00G1033800	gene	-	GO:0043048	GO:0004168	GO:0030176	IPR032974	not found	-	-	-	-	-	-	CG_0401	8.68383e-08	0	0	0	0.050179	0	0	0	0.274729	0	0	0	0.178449	0	0	0.181919	0.333981	0.332049	0	0.535456	0.494451	0.453482	0.579036	0.276054	0.579317	0.974856	0.681651	0.660519	0.555324	1	0.139964
MD00G1033900	gene	-	GO:0043048	GO:0004168	GO:0030176	IPR032974	AT3G45040	DOK1	AtDOK1, EVN, dolichol kinase 1, EVAN	-	50.862	8.24e-105	320	-	-	0.191496	0.119912	0	0	0.218808	0.317355	0.314513	0	0.161199	0	0	0.163896	0.12965	0.067494	1	0.145774	0.165403	0.274406	0	0.325048	0.397611	0.228864	0	0	0.580095	0.362311	0.440906	0.699621	0.610594	0.233973
MD00G1034000	gene	-	GO:0006995	-	-	IPR029071; IPR004241	not found	-	-	-	-	-	-	CG_2792	8.96688e-14	0	0	0	0	0	0	0	0	0	0	0	0	0	0	0	0.839277	0.44349	0.517749	0.501033	0.620688	0.478667	0.632392	0.597225	0.630057	0.665099	0.771053	0.547517	1	0.841046	0.526661
MD00G1034500	gene	-	-	GO:0008289	-	IPR002913; IPR023393	AT1G64720	CP5	membrane related protein CP5	-	59.762	0	515	CG_1232	1.4539e-13	0.924714	0.866595	1	0.642321	0.637561	0.660593	0.4551	0.43463	0.467138	0.803097	0.999355	0.846122	0.435535	0.515889	0.558746	0.728732	0.929027	0.891279	0.584819	0.691064	0.741748	0.713149	0.682549	0.764977	0.764739	0.691543	0.757009	0.539186	0.581659	0.582383
MD00G1034800	gene	-	-	GO:0017056	GO:0005643	IPR021717; IPR035192	not found	-	-	-	-	-	-	CG_0231	2.89704e-09	0.43383	0.458672	0.534556	0.370793	0.372589	0.230812	0.345401	0.405694	0.716637	0.701571	0.64371	0.832483	0.683366	0.742745	1	0.33778	0.512729	0.491986	0.396254	0.55235	0.560302	0.681871	0.589896	0.609434	0.431086	0.490679	0.550143	0.874359	0.763372	0.892179
MD00G1035000	gene	-	GO:0006508	GO:0008236; GO:0004252	-	IPR041469; IPR045051; IPR015500; IPR000209; IPR010259; IPR036852; IPR034197; IPR037045	AT4G10540	-	Subtilase family protein	-	58.194	0	927	CG_2111	1.19522e-09	0.942957	0.952305	0.948632	0.846061	0.842763	0.8981	0.301274	0.503649	0.403969	0.758199	0.987915	1	0.609025	0.570246	0.484173	0.747051	0.67073	0.640686	0.662038	0.649497	0.608079	0.571342	0.572359	0.721212	0.583794	0.622764	0.501415	0.597522	0.558309	0.558612
MD00G1035200	gene	-	-	-	-	IPR017853	AT4G25000	AMY1	alpha-amylase-like	-	51.822	3.24e-79	246	CG_2531	6.92444e-08	0.120035	0.128162	0.070878	0.084495	0.309895	0.132682	0.356122	0.201822	0.31816	0.264744	0.41867	0.341209	0.498483	0.490078	0.390537	0.238931	0.213662	0.367611	0.284159	0.280979	0.747007	0.632997	0.690688	0.792515	1	0.79014	0.674605	0.938329	0.66344	0.989307
MD00G1035300	gene	-	-	-	-	IPR017853	not found	-	-	-	-	-	-	CG_0461	0.000105418	0	0.130168	0	0.177278	0.275824	0	0.528505	0.440411	0.368393	0.196995	0.159412	0.307316	0.429232	0	0.280002	0.457065	0.160133	0	0.338394	0.204819	0.610329	0.264735	0.547211	0.639121	0.542571	0.891239	1	0.669194	0.334918	0.769377
MD00G1035400	gene	-	GO:0046513	GO:0050291	GO:0016020	IPR016439; IPR006634	AT3G19260	LOH2	LAG1 HOMOLOG 2, LONGEVITY ASSURANCE GENE1 HOMOLOG 2, LAG1 homologue 2	-	68.345	1.69e-141	400	CG_0701	1.86638e-09	0.572585	0.676381	0.747332	0.606971	0.63855	0.639697	0.53609	0.559496	0.644981	0.886446	1	0.800991	0.721439	0.683849	0.476355	0.523712	0.479215	0.574414	0.405961	0.552278	0.629633	0.433966	0.417587	0.430181	0.731542	0.70509	0.793962	0.644817	0.664769	0.81117
MD00G1035800	gene	-	GO:0001763	-	-	IPR044989	not found	-	-	-	-	-	-	CG_2871	4.86785e-14	0.636466	0.670135	0.542168	0.304878	0.253347	0.302937	0.020926	0.021268	0.01698	0.722761	1	0.890756	0.004714	0.035247	0.01105	0	0.00721	0.001205	0	0	0.001427	0	0	0	0.138381	0.130561	0.122063	0	0	0
MD00G1035900	gene	-	-	-	-	IPR036400; IPR001199	AT5G53560	CB5-E	B5 #2, ARABIDOPSIS CYTOCHROME B5 ISOFORM E, cytochrome B5 isoform E	-	55.639	2.22e-56	172	CG_1071	5.26267e-14	0.8092	1	0.839024	0.394064	0.371741	0.372124	0.41047	0.380847	0.385456	0.341313	0.556349	0.388563	0.55155	0.599935	0.565825	0.450958	0.458877	0.356677	0.118205	0.126223	0.122846	0.145365	0.169212	0.166635	0.145835	0.122607	0.112499	0.364544	0.417533	0.416236
MD00G1036000	gene	-	-	-	-	-	not found	-	-	-	-	-	-	CG_2061	2.24549e-12	0.041178	0	0	0.010494	0	0	0.133492	0.18625	0.075945	0.010413	0.010098	0	0.144514	0.038021	0.097611	0.180854	0.119364	0.193317	0.314523	0.435043	0.276626	0.564556	1	0.662847	0.040758	0	0.016713	0.383238	0.440348	0.787986
MD00G1036100	gene	-	-	GO:0016705; GO:0020037; GO:0005506; GO:0004497	-	IPR036396; IPR002401; IPR001128	AT2G46660	CYP78A6	EOD3, cytochrome P450, family 78, subfamily A, polypeptide 6, enhancer of da1-1	-	68.529	0	741	CG_1101	6.05579e-13	0.161691	0.262058	0.177085	0.384582	0.720081	0.481475	1	0.935663	0.514042	0.280684	0.185147	0.145961	0.098952	0.082129	0.071676	0.223032	0.255457	0.270817	0.149658	0.175528	0.200753	0.207145	0.244546	0.203229	0.03076	0.030088	0.043053	0.118203	0.116201	0.190919
MD00G1036200	gene	-	-	-	-	-	not found	-	-	-	-	-	-	CG_2791	0.000446035	0.420157	0	0.854815	0	0.632444	0	0	1	0.651116	0.418016	0.597019	0	0.393905	0.992026	0	0	0	0	0.15044	0	0.184622	0	0	0	0	0	0	0	0	0
MD00G1036300	gene	-	GO:0045893; GO:0006355	GO:0003700; GO:0003677; GO:0043565	GO:0005634	IPR000047; IPR009057; IPR045224; IPR001356; IPR003106	AT2G46680	HB-7	homeobox 7, HOMEOBOX 7	-	48.864	5.63e-67	208	CG_2931	9.59542e-21	0.033701	0.020651	0.032961	0.132746	0.12992	0.083448	0.347835	0.300936	0.269655	0.034742	0.024394	0.020146	1	0.789154	0.727514	0.11136	0.073683	0.104067	0.069797	0.061731	0.054621	0.101721	0.100787	0.133112	0.025091	0.02479	0.019981	0.24779	0.200241	0.06593
MD00G1036600	gene	-	GO:0009733	-	-	IPR003676	AT2G46690	SAUR32	SMALL AUXIN UPREGULATED RNA 32	auxin	60.448	9.77e-50	154	CG_2881	0.000210473	0.858402	1	0.886916	0.423206	0.644649	0.547856	0.897561	0.389805	0.814219	0.555432	0.210775	0.184872	0.832692	0.570229	0.376239	0.685092	0.930418	0.665608	0.685052	0.828404	0.55681	0.51829	0.65018	0.827711	0.317254	0.418169	0.441358	0.86729	0.716576	0.969524
MD00G1036800	gene	-	-	GO:0005524; GO:0016887; GO:0140359	GO:0016020	IPR013525; IPR003593; IPR043926; IPR003439; IPR027417	AT1G17840	ABCG11	WBC11, DSO, COF1, AtABCG11, white-brown complex homolog protein 11, DESPERADO, CUTICULAR DEFECT AND ORGAN FUSION 1, WHITE-BROWN COMPLEX HOMOLOG PROTEIN 11	-	54.803	0	667	CG_0161	1.15092e-12	0.188816	0.216897	0.192962	0.358614	0.15727	0.359591	0	0	0	0.47678	1	0.813535	0.005212	0	0	0.01601	0	0.006187	0	0	0.006896	0	0.002475	0.0063	0.017203	0.011399	0.061342	0	0	0
MD00G1037000	gene	-	-	GO:0003676; GO:0003723	-	IPR000504; IPR012677; IPR035979	AT5G65260	-	RNA-binding (RRM/RBD/RNP motifs) family protein	-	84.545	3.72e-128	360	-	-	0.921386	0.801222	0.858986	0.770569	0.772988	0.92199	0.934041	0.752502	1	0.718636	0.925202	0.938078	0.751742	0.632692	0.668476	0.825319	0.656316	0.77882	0.80931	0.891306	0.812975	0.789226	0.71935	0.765829	0.735181	0.791894	0.702868	0.718473	0.542529	0.651069
MD00G1037100	gene	-	GO:0009073	GO:0003849	-	IPR002480; IPR013785	AT1G22410	-	Class-II DAHP synthetase family protein	-	84.698	0	841	CG_1591	4.61267e-11	0.53505	0.63163	0.530212	0.604697	0.62773	0.791721	0.554894	0.741215	0.488054	0.888893	0.931791	1	0.276287	0.276651	0.317073	0.449092	0.499951	0.485612	0.356703	0.322214	0.360585	0.254632	0.268758	0.238252	0.379419	0.373246	0.432819	0.239478	0.261438	0.243074
MD00G1037200	gene	-	-	-	-	-	not found	-	-	-	-	-	-	CG_0521	4.1536e-15	0.308882	0.138058	0.213169	0.23028	0.221245	0.234494	0.403423	0.452402	0.382746	0.288105	0.213575	0.32947	0.626702	0.375756	0.45471	0.40238	0.462452	0.449239	0.727942	0.819035	0.817129	0.787983	0.827237	0.935117	0.38024	0.519921	0.488078	1	0.762026	0.993904
MD00G1037300	gene	-	-	-	-	-	AT5G65250	-	-	-	54.023	2.42e-72	225	CG_2501	1.16917e-09	0.633956	0.636438	0.605316	0.718884	0.644933	0.659412	0.537224	0.565378	0.54107	0.929901	0.968102	1	0.760332	0.794185	0.846587	0.743002	0.9412	0.663766	0.892917	0.844939	0.948246	0.754045	0.749471	0.927907	0.888302	0.945798	0.97928	0.935486	0.850324	0.96344
MD00G1037600	gene	-	-	GO:0004497; GO:0005506; GO:0016705; GO:0020037	-	IPR036396; IPR002401	AT4G31970	CYP82C2	cytochrome P450, family 82, subfamily C, polypeptide 2	-	33.216	3.39e-37	136	CG_2061	3.69871e-16	0.082198	0.034903	0.012648	0.059401	0.063024	0.071751	0.349449	0.424405	0.29774	0.03026	0.056978	0.019638	0.228344	0.110442	0.289037	0.219824	0.215412	0.24768	0.469052	0.457936	0.643881	0.791162	0.870253	1	0.077494	0.130081	0.196251	0.391147	0.516047	0.666268
MD00G1037700	gene	-	-	GO:0016705; GO:0020037; GO:0008270; GO:0005506; GO:0004497; GO:0003676	-	IPR013103; IPR036396; IPR001878; IPR025724; IPR043502; IPR036875	TYJ95793.1	-	Retrovirus-related Pol polyprotein from transposon TNT 1-94	-	55.738	0	632	CG_1021	2.29142e-13	0.086787	0	0	0.026925	0	0.122698	0.338653	0.33258	0.188561	0.02204	0.102866	0.083246	0.184682	0.18809	0.387394	0.353139	0.545749	0.407297	0.83215	0.391708	0.803185	1	0.877111	0.990282	0.1737	0.16402	0.080961	0.580998	0.433746	0.602715
MD00G1038200	gene	-	-	GO:0005515	-	IPR036322; IPR020472; IPR045182; IPR015943; IPR001680	AT2G26490	JGB	REN4, JINGUBANG, ROP1 enhancer 4	-	73.829	0	562	CG_2511	3.17145e-11	0.060261	0.074677	0.01057	0.086563	0.108711	0.337522	0.113282	0.047113	0.115337	0.204017	0.119791	0.04866	1	0.671073	0.613664	0.31439	0.344722	0.185652	0.329955	0.239586	0.380991	0.232353	0.294862	0.318578	0.146086	0.216648	0.142778	0.852504	0.950485	0.810814
MD00G1038300	gene	-	GO:0016310; GO:0006468	GO:0016301; GO:0005524; GO:0004672	-	IPR000719; IPR044652; IPR011009	AT2G23450	-	Protein kinase superfamily protein	-	49.573	0	643	CG_0731	5.03985e-09	0.196464	0.144016	0.201945	0.320292	0.664758	0.438183	0.387857	0.124295	0.331675	0.298946	0.319532	0.185199	1	0.665059	0.780883	0.066734	0.062602	0.070711	0	0.081291	0.078852	0.023087	0.033174	0.026295	0.067149	0.086782	0.009953	0.174715	0.097874	0.028236
MD00G1038400	gene	-	-	GO:0005506; GO:0004497; GO:0020037; GO:0016705	-	IPR001128; IPR036396; IPR002403	AT5G42650	AOS	CYP74A, DDE2, allene oxide synthase, CYTOCHROME P450 74A, DELAYED DEHISCENCE 2	JA	64.972	0	698	CG_2192	1.0518e-09	0.527	0.53036	0.424329	0.27085	0.547654	0.481025	0.994437	0.98276	1	0.069465	0.135964	0.127502	0.64654	0.466261	0.601762	0.787814	0.493763	0.650729	0.648635	0.520055	0.617729	0.627941	0.703712	0.755885	0.151454	0.19185	0.18591	0.429144	0.575125	0.45186
MD00G1038500	gene	-	-	-	-	-	AT1G48460	-	-	-	61.824	4.28e-129	373	CG_2791	6.47729e-05	0.884056	0.720005	0.639506	0.749471	0.688993	0.605612	0.862639	0.798774	0.867399	0.65833	0.868549	0.63609	0.845806	1	0.960699	0.645396	0.68384	0.546028	0.365335	0.507871	0.564594	0.459346	0.45163	0.474046	0.651331	0.72481	0.75951	0.744719	0.570228	0.771373
MD00G1038800	gene	-	GO:0032436; GO:0000209; GO:0006511; GO:0016567	GO:0004842; GO:0061630; GO:0031624; GO:0008270	GO:0005737; GO:0000151	IPR045840; IPR013083; IPR001876; IPR048962; IPR044066; IPR036443; IPR031127; IPR002867	AT1G65430	ARI8	ARIADNE 8, ARABIDOPSIS ARIADNE 8	-	50	0	520	CG_0721	1.00981e-07	0.89505	0.813895	1	0.35208	0.495125	0.443654	0.189076	0.253823	0.252239	0.200536	0.163855	0.193939	0.299008	0.271869	0.27537	0.640678	0.4919	0.534998	0.358032	0.479154	0.438292	0.301632	0.395367	0.481044	0.318987	0.357336	0.328865	0.466269	0.344339	0.507644
MD00G1038900	gene	-	GO:0006887	-	GO:0000145	IPR028258; IPR019160; IPR048628	AT1G47550	SEC3A	exocyst complex component sec3A	-	86.599	0	1587	CG_0771	7.06678e-10	0.726601	0.862725	0.73415	0.66409	0.660167	0.573547	0.787652	0.867967	0.817616	0.635393	0.744747	0.707144	0.773089	0.806527	0.753674	0.724583	0.712497	0.751731	0.679149	0.688589	0.68089	0.679717	0.668683	0.723228	0.772199	0.793904	0.708439	0.967266	0.967062	1
MD00G1039200	gene	-	-	-	-	-	not found	-	-	-	-	-	-	-	-	0.424758	0.496609	0.539983	0.681338	0.617481	0.840653	0.615288	0.794932	0.579606	0.9688	0.869036	0.800061	0.555853	0.679313	0.703042	0.539877	0.500544	0.536732	0.683961	0.615442	0.789342	0.737886	0.812728	1	0.449795	0.381596	0.465704	0.522182	0.494358	0.590507
MD00G1039300	gene	-	GO:0000209; GO:0032436; GO:0016567; GO:0006511	GO:0008270; GO:0031624; GO:0061630; GO:0004842	GO:0005737; GO:0000151	IPR044066; IPR002867; IPR031127; IPR001841; IPR013083; IPR045840; IPR048962	AT2G16090	ARI2	ARIADNE 2, ARABIDOPSIS ARIADNE 2	-	63.109	0	701	-	-	0.746219	0.796309	0.775779	0.610883	0.620046	0.521869	0.441254	0.53574	0.384023	0.677047	0.877223	0.754139	0.570647	0.742028	0.404801	1	0.629069	0.81085	0.778338	0.767278	0.841439	0.642859	0.658236	0.725958	0.598747	0.601455	0.526586	0.414326	0.466768	0.539343
MD00G1039500	gene	-	-	GO:0005515	-	IPR001810; IPR036047; IPR032675; IPR006566	AT1G13570	-	F-box/RNI-like superfamily protein	-	40.573	4.76e-89	276	CG_2371	5.01404e-10	0.410152	0.602265	0.573823	0.668891	0.631821	0.510508	0.608183	0.80001	0.760287	0.941412	0.740143	0.804231	1	0.831226	0.916667	0.541252	0.575883	0.587739	0.529572	0.595363	0.485975	0.68661	0.512199	0.716978	0.500482	0.481962	0.434761	0.757563	0.716773	0.744564
MD00G1039600	gene	-	-	GO:0043130	-	IPR001781; IPR045218; IPR022087; IPR003903	AT1G19270	DA1	DA (large in Chinese) 1	-	64.945	0	663	CG_1311	2.04383e-09	0.104796	0.062718	0.062578	0.121829	0.059888	0.075075	0.159543	0.342707	0.299936	0.225107	0.527871	0.266072	0.402281	0.271162	0.497098	0.419368	0.308758	0.250368	0.284351	0.211937	0.240336	0.334633	0.257017	0.315143	0.21894	0.195961	0.210622	0.522623	0.942133	1
MD00G1039900	gene	-	-	GO:0008270	-	IPR000315	AT4G38960	BBX19	B-box domain protein 19	-	60.221	2.7e-72	217	CG_2131	1.09775e-11	0.102957	0.13078	0.103796	0.15471	0.176114	0.146271	0.206216	0.203036	0.246528	0.287661	0.256519	0.341509	0.529886	0.40542	0.537259	0.373671	0.377409	0.36366	0.288112	0.465445	0.49215	0.46455	0.382326	0.515588	0.66589	0.534711	0.469123	0.748268	0.597128	1
MD00G1040000	gene	-	GO:0030388; GO:0006096	GO:0004332	GO:0005829	IPR000741; IPR013785	AT4G38970	FBA2	AtFBA2, fructose-bisphosphate aldolase 2	-	86.25	0	707	CG_1121	8.4459e-10	0.384375	0.378268	0.352617	0.61856	0.529883	0.450766	0.935839	1	0.746694	0.507495	0.382926	0.3246	0.581109	0.476206	0.484116	0.191963	0.155317	0.284427	0.463848	0.594717	0.600018	0.744787	0.792363	0.805792	0.347742	0.342774	0.298904	0.645364	0.552656	0.661172
MD00G1040100	gene	-	-	-	-	-	not found	-	-	-	-	-	-	-	-	0.483827	0.785135	0.64363	0.461744	0.609063	0.415035	0.499739	0.558058	0.642434	0.76755	0.827887	0.649023	1	0.671447	0.650439	0.605887	0.602052	0.654597	0.467331	0.695865	0.528678	0.397695	0.326471	0.41875	0.550846	0.322001	0.661716	0.440317	0.546641	0.750461
MD00G1040200	gene	-	-	GO:0003676; GO:0008270	-	IPR036875; IPR001878	AT1G75560	-	zinc knuckle (CCHC-type) family protein	-	61.446	1.89e-95	281	CG_2221	5.44753e-09	0.357155	0.428277	0.361852	0.375023	0.398911	0.399932	0.443175	0.441734	0.615706	0.5921	0.822508	0.768003	0.745503	0.667744	0.58535	0.702685	0.464964	0.472516	0.476782	0.682778	0.308829	0.549332	0.519223	0.44228	0.801339	0.711956	0.620396	1	0.808639	0.823771
MD00G1040500	gene	-	-	GO:0003677; GO:0046872; GO:0005515	-	IPR003169; IPR004343; IPR036855; IPR013083; IPR011011; IPR019787; IPR036885; IPR000571; IPR001965; IPR003121; IPR036128; IPR019835; IPR035445	AT2G16485	NERD	Needed for RDR2-independent DNA methylation	-	44.659	0	1082	CG_0231	2.83629e-10	0.61562	0.737119	0.660513	0.648436	0.627023	0.695701	0.7153	0.689115	0.730708	0.784694	0.773629	0.872576	0.797774	0.836432	0.810909	0.589131	0.640002	0.528268	0.665281	0.661696	0.708742	0.759679	0.747073	0.841571	0.634126	0.732153	0.610438	1	0.97546	0.943129
MD00G1040600	gene	-	-	-	GO:0005739	IPR024461	AT2G16460	-	Protein of unknown function (DUF1640)	-	74.37	1.37e-121	345	CG_2831	4.83648e-09	0.826243	0.717541	1	0.983157	0.675966	0.754153	0.544774	0.67583	0.616484	0.787371	0.877507	0.799683	0.475529	0.762476	0.673246	0.495165	0.531826	0.603607	0.526963	0.552037	0.556193	0.373057	0.42563	0.412092	0.628232	0.711556	0.50799	0.503121	0.380953	0.533157
MD00G1040900	gene	-	GO:0008654; GO:0006021	GO:0004512	GO:0005737	IPR013021; IPR036291; IPR002587	AT5G10170	MIPS3	MYO-INOSITOL-1-PHOSTPATE SYNTHASE 3, myo-inositol-1-phosphate synthase 3	-	90.588	0	973	CG_0201	6.73126e-13	1	0.957027	0.935901	0.907667	0.917265	0.824047	0.669617	0.701344	0.655928	0.955056	0.726058	0.824004	0.687503	0.734465	0.733525	0.317634	0.368863	0.404288	0.410381	0.399773	0.393898	0.493785	0.479497	0.464123	0.331692	0.309659	0.296568	0.51827	0.516682	0.512809
MD00G1041100	gene	-	GO:0006355	GO:0003690	-	IPR038538; IPR003690	AT3G60400	SHOT1	mTERF18, suppressor of hot1-4 1, Mitochondrial Transcription tERmination Factor-related 18	-	52.995	0	605	CG_2881	0.000205563	0.907248	1	0.615885	0.405763	0.170622	0.357585	0.466557	0.683461	0.877496	0.422232	0.199018	0.501908	0.520261	0.802071	0.453083	0.383824	0.341778	0.479487	0.489191	0.334823	0.454348	0.616791	0.509813	0.712534	0.219441	0.14735	0.50201	0.449995	0.326948	0.719854
MD00G1041200	gene	-	-	GO:0003676; GO:0003723	-	IPR004087; IPR004088; IPR036612	not found	-	-	-	-	-	-	CG_2901	1.63339e-07	0.568916	0.750088	0.5859	0.762891	0.689314	0.652194	0.78491	0.859408	0.718578	0.726081	0.864015	0.798914	0.95839	0.897839	0.950684	0.729689	0.728152	0.778948	0.693052	0.788867	0.81253	0.898315	0.946949	0.937621	0.852871	0.879015	0.932756	0.952093	0.884705	1
MD00G1041300	gene	-	-	-	-	IPR004158	AT2G44930	-	Plant protein of unknown function (DUF247)	-	41.126	9.09e-44	162	-	-	0.232412	0.54709	0.129678	1	0.305904	0	0.634931	0.222066	0.172167	0.158451	0.691511	0.859829	0	0.120737	0.799545	0	0.399527	0.223972	0.279091	0.298799	0.702836	0	0.255628	0	0	0	0	0.429072	0.411176	0.417402
MD00G1041400	gene	-	-	-	GO:0005730	IPR026570; IPR005579	AT2G31410	-	-	-	55.5	2.01e-58	182	CG_2441	2.10475e-14	0.682735	0.66016	0.69533	0.63901	0.606636	0.724594	0.81424	0.768219	0.949577	1	0.97563	0.920759	0.847942	0.927441	0.987557	0.533761	0.576077	0.524943	0.460352	0.588702	0.525546	0.594036	0.509779	0.528355	0.561152	0.530023	0.537773	0.617441	0.749876	0.719543
MD00G1041900	gene	-	-	GO:0005515	-	IPR000433; IPR036388; IPR032451; IPR017884; IPR009057; IPR001005; IPR007526	AT1G21700	SWI3C	CHB4, SWITCH/sucrose nonfermenting 3C, CHROMATIN REMODELING COMPLEX SUBUNIT B	-	55.614	0	772	CG_2901	6.5053e-16	0.441229	0.403845	0.432861	0.430496	0.474099	0.43678	0.555155	0.538161	0.610995	0.656292	0.71813	0.715208	0.766797	0.943983	0.72221	0.659673	0.564217	0.531542	0.62573	0.616428	0.659173	0.697696	0.673736	0.670802	0.780043	0.694178	0.67117	0.975764	1	0.942999
MD00G1043300	gene	-	GO:0006355	GO:0043565; GO:0003700	GO:0005634	IPR005202	AT4G00150	HAM3	SCL6-IV, LOM3, HAIRY MERISTEM 3, LOST MERISTEMS 3	-	52.941	1.96e-92	301	CG_0881	2.79469e-08	0.587361	0.846083	0.629415	0.594899	0.745774	0.514295	0.598374	0.672348	0.542492	0.737471	1	0.838654	0.715959	0.868656	0.594406	0.155558	0.246434	0.13493	0.256165	0.205761	0.209911	0.234023	0.363451	0.328088	0.249256	0.196381	0.201446	0.693864	0.743345	0.676349
MD00G1043400	gene	-	-	-	-	IPR028203	AT5G23120	HCF136	HIGH CHLOROPHYLL FLUORESCENCE 136	-	76.364	1.6e-52	169	CG_2792	6.08041e-08	0	0	0	0	0	0	0	0.055163	0	0	0	0	0.079988	0.152609	0	0.69478	0.359113	0.358121	0.459671	1	0.598266	0.597097	0.399358	0.196096	0.699239	0	0.445624	0.481105	0.54662	0.563845
MD00G1043500	gene	-	GO:0006801	GO:0004784; GO:0046872	-	IPR019832; IPR001189; IPR036314	AT5G23310	FSD3	SOD3, Fe superoxide dismutase 3, superoxide dismutase 3	-	77.5	2.01e-92	269	-	-	0.219311	0.391717	0.23693	0	0	0.258557	0	0.42741	0.38134	0	0	0.359547	0.528539	0	0.6399	0	0	0	0.233548	0	1	0	0.525805	0.692554	0.19998	0.482584	0	0.362535	0	0.283198
MD00G1043700	gene	-	GO:0061817; GO:0090158	-	GO:0005886; GO:0005789	IPR008962; IPR013783; IPR000535; IPR016763	AT3G60600	VAP27-1	VAP, (AT)VAP, VAP27, VAMP/SYNAPTOBREVIN-ASSOCIATED PROTEIN 27-1, vesicle associated protein	-	63.485	9.29e-100	291	CG_0161	7.09872e-10	0.440647	0.555028	0.565068	0.419544	0.46534	0.439749	0.381063	0.412245	0.287844	0.866397	1	0.82719	0.417054	0.60675	0.538691	0.532984	0.515335	0.521094	0.379208	0.480908	0.452782	0.458143	0.476607	0.487531	0.490272	0.510535	0.504735	0.578718	0.583546	0.560636
MD00G1044200	gene	-	-	GO:0008270; GO:0003676	-	IPR036875; IPR001878	not found	-	-	-	-	-	-	-	-	0.373365	0	0	0.652794	0	0	0	0.430212	0	0.48728	0	0.15776	0	0.236194	0	0	0	0.353639	0.52474	1	0.823723	0.477753	0.456967	0	0.964977	0	0	0	0.524003	0
MD00G1044400	gene	-	-	-	-	-	not found	-	-	-	-	-	-	CG_1341	1.4164e-08	0	0.13641	0	0.105182	0.184921	0.210986	0.467922	0.539605	0	0	0	0	0	0.105521	0.20026	0.525535	0	0	0.163961	0.437428	0.699141	0.520733	0.694564	0.78476	0	0.518767	0.167117	0.934255	0.579178	1
MD00G1044500	gene	-	GO:0051726; GO:0045736	GO:0004861	GO:0005634	IPR044898; IPR044275; IPR003175	not found	-	-	-	-	-	-	CG_2341	2.07467e-20	0.204968	0.237036	0.179287	0.130565	0.132789	0.193949	0.392705	0.488239	0.371921	0.095368	0.13614	0.136434	0.625837	0.462833	0.599838	0.415575	0.450922	0.406919	0.356739	0.391228	0.50627	0.538229	0.552573	0.524869	0.244846	0.223439	0.180583	0.830739	0.8242	1
MD00G1045200	gene	-	-	-	-	IPR006595; IPR024964	AT5G66810	-	-	-	62.585	0	834	CG_2131	2.24765e-07	0.415606	0.521244	0.619982	0.625671	0.708137	0.734653	0.754015	0.751169	0.794866	0.753374	0.615139	0.694393	0.844294	0.754552	0.705631	0.791264	0.734958	0.711225	0.659977	0.765628	0.73639	0.798499	0.774152	0.800399	0.792824	0.879087	0.960875	0.7685	0.966192	1
MD00G1045300	gene	-	-	-	-	IPR000008; IPR035892	AT4G34150	-	Calcium-dependent lipid-binding (CaLB domain) family protein	-	62.567	7.23e-75	229	CG_0881	1.59041e-17	0.737282	0.799013	0.83163	0.736555	0.653707	0.654849	0.730675	0.750262	0.778803	0.797819	0.806728	0.786261	0.843422	0.984171	0.852144	0.538595	0.596565	0.536443	0.561219	0.56196	0.596751	0.537752	0.502297	0.534171	0.67404	0.732104	0.716132	1	0.970215	0.99591
MD00G1045900	gene	-	-	-	-	-	not found	-	-	-	-	-	-	-	-	0.598013	0.373828	0.558807	0.125728	0	0	0	0.041523	0	0	0.25355	0	1	0.156615	0.153663	0.173522	0.060004	0.739947	0.156462	0.548644	0	0.460317	0.517197	0	0.175213	0	0.490847	0.266501	0	0.468482
MD00G1046300	gene	-	GO:0016320	GO:0003924	GO:0005783	IPR008803; IPR046758	AT5G45160	RL2	RHD-like2	-	74.211	3.62e-96	298	-	-	0.606851	0.883945	0.52359	0.703645	0.451403	0.658721	0.952794	0.807913	0.692248	0.692448	0.801954	0.784732	0.779448	0.583148	0.505198	0.657414	0.711648	0.856837	0.714622	0.674358	0.953065	0.648591	0.834551	0.853347	0.642774	0.839724	0.888931	0.867448	1	0.89132
MD00G1046400	gene	-	GO:0016320	GO:0003924	GO:0005783	IPR046758; IPR008803	AT5G45160	RL2	RHD-like2	-	82.667	7.68e-38	136	CG_2821	0.000372069	0.258178	0.724157	0.442374	0.422921	0.417108	0.447156	0.430277	0.783061	0.530692	0.480492	0.905361	0.453745	0.735321	0.952502	0.833816	0.314896	0.586164	0.694156	0.399062	0.520312	0.522594	0.646249	0.505649	0.381437	0.595089	1	0.412072	0.828172	0.726855	0.560735
MD00G1046500	gene	-	-	-	-	-	not found	-	-	-	-	-	-	CG_1191	1.83056e-12	0.419894	0.550744	0.4698	0.644245	0.686917	0.623401	0.829826	1	0.753429	0.523556	0.708239	0.659446	0.826522	0.908466	0.929665	0.487841	0.415176	0.535729	0.478589	0.534351	0.556499	0.575944	0.458653	0.643447	0.535298	0.545632	0.657012	0.707719	0.67704	0.845791
MD00G1046600	gene	-	-	-	-	IPR027417; IPR001806	not found	-	-	-	-	-	-	CG_1712	2.81961e-06	0.577413	0.575121	0.439184	0.599201	0.946393	0.699769	0.714372	0.99541	0.719967	0.578942	0.539792	0.440646	0.745979	0.670482	0.892004	0.790182	0.635896	0.686778	0.877263	0.702607	0.835797	0.770768	0.764854	0.854205	0.754444	0.636259	0.735876	0.91944	0.83628	1
MD00G1046700	gene	-	GO:0006468	GO:0005524; GO:0004672	-	IPR021720; IPR032675; IPR001611; IPR001245; IPR000719; IPR011009	AT1G56130	-	Leucine-rich repeat transmembrane protein kinase	-	51.359	0	996	CG_2621	2.74809e-08	0.477316	0.466542	0.473675	0.539804	0.670643	0.615205	0.626559	0.70319	0.654557	0.352164	0.469297	0.520358	0.662411	0.597829	0.703455	0.492166	0.586098	0.455709	0.660256	0.64877	0.760318	0.771945	0.683932	0.572751	0.784534	0.646685	0.670903	1	0.973699	0.888864
MD00G1046800	gene	-	-	-	-	-	not found	-	-	-	-	-	-	-	-	0.296704	0.363356	0.432192	0.442306	0.357391	0.766342	0.445168	0.851018	0.622516	0.271479	0.115959	0.206984	0.464953	0.499689	0.653097	0.545283	0.841719	0.530882	0.754071	0.822473	0.819977	0.557831	0.764201	1	0.153806	0.467855	0.377674	0.459633	0.288298	0.403363
MD00G1047000	gene	-	-	-	-	-	not found	-	-	-	-	-	-	-	-	0	0	0.382708	0.262066	0.253591	0.667689	0.470895	0.653235	0.531598	0.250041	0.250924	0.06333	0.79202	0.751129	0.621434	0.234438	0.147623	0.370806	0.321738	0.614152	0.55312	0.915305	0.445611	0.565986	0.550618	0.915262	0.788885	0.551303	1	0.551146
MD00G1047100	gene	-	GO:0006418; GO:0006435	GO:0000166; GO:0004829; GO:0004812; GO:0005524	GO:0005737	IPR006195; IPR033728; IPR002320; IPR036621; IPR002314; IPR045864	AT2G04842	EMB2761	EMBRYO DEFECTIVE 2761	-	70.82	2.36e-154	450	CG_0271	6.37164e-10	0.469547	0.378041	0.375049	0.635089	0.494836	0.404634	0.738326	0.775173	0.614536	0.496379	0.304701	0.35892	0.963224	0.977546	0.99342	0.560346	0.597129	0.655474	0.777485	0.507507	0.818435	0.954258	0.60866	0.73485	0.508452	0.401143	0.724454	0.903774	0.821506	1
MD00G1047200	gene	-	GO:0016320	GO:0003924	GO:0005783	IPR008803; IPR046758	AT5G45160	RL2	RHD-like2	-	64.055	5.7e-88	281	-	-	0.314626	0.690984	0.304465	0.423413	0.634985	0.227844	0.279124	1	0.541324	0.320411	0.543312	0.465163	0.515454	0.457387	0.488436	0.669971	0.822762	0.340213	0.642593	0.512126	0.44214	0.404506	0.430185	0.423122	0.679842	0.429626	0.435619	0.722184	0.632088	0.544909
MD00G1047400	gene	-	GO:0006468	GO:0004672; GO:0005524	-	IPR011009; IPR032675; IPR000719; IPR001611; IPR021720	AT1G56130	-	Leucine-rich repeat transmembrane protein kinase	-	54.8	0	989	CG_2021	6.42921e-14	0.43699	0.448214	0.466317	0.360252	0.49496	0.310237	0.696045	0.683263	0.925305	0.217628	0.240472	0.305898	0.840385	0.748729	0.813019	0.570396	0.439593	0.494894	0.45786	0.603071	0.623576	0.756377	0.500594	0.796717	0.261077	0.187513	0.302793	0.778628	0.703598	1
MD00G1047500	gene	-	-	-	-	-	not found	-	-	-	-	-	-	CG_1712	6.09828e-09	0.302123	0.367136	0.525675	0.39468	0.510486	0.652109	0.856356	0.607279	0.790886	0.110334	0.177742	0.209234	0.686983	0.42694	0.958206	0.838286	0.753814	0.607977	0.475423	0.585004	0.642779	0.723731	0.541365	0.772505	0.667693	0.659467	0.525928	0.915775	1	0.702384
MD00G1047600	gene	-	-	-	-	IPR045864	AT2G04842	EMB2761	EMBRYO DEFECTIVE 2761	-	59.833	1.37e-87	271	CG_0612	4.16929e-05	0.24276	0.592836	0.936661	0.75866	0.422985	0.480015	0.84729	0.825926	0.600933	0.429136	0.064292	0.329548	0.690427	0.421626	0.891717	0.740322	0.867747	0.830028	0.552847	0.65836	1	0.796819	0.643925	0.614731	0.784784	0.663546	0.420076	0.879789	0.822292	0.654804
MD00G1047900	gene	-	GO:0006886; GO:0016192; GO:0072583	GO:0005198; GO:0032050	GO:0030130; GO:0030125; GO:0005886; GO:0030132	IPR000996	AT2G40060	CLC2	clathrin light chain 2	-	55.376	3.97e-50	163	CG_1991	2.15143e-11	0.40852	0.389989	0.41498	0.464932	0.394245	0.390741	0.493731	0.663932	0.500105	0.476674	0.62917	0.597253	0.605756	0.722726	0.680172	0.69852	0.566231	0.557257	0.761148	0.762834	0.660097	0.676332	0.979556	0.807381	0.690045	0.644247	0.59912	0.911439	0.8549	1
MD00G1048000	gene	-	-	GO:0005515	-	IPR001611; IPR032675	not found	-	-	-	-	-	-	-	-	0	0	0	0	0	0	0.437198	0	0	0	0.668437	0	0	0	0.382459	0	0	0	0.38243	0.714314	0.025663	1	0	0	0	0.491264	0	0.120442	0	0
MD00G1048200	gene	-	-	-	-	-	not found	-	-	-	-	-	-	CG_0621	7.57343e-06	0.474003	0.4901	0.525564	0.605699	0.525917	0.740297	0.657286	0.7247	1	0.608267	0.668519	0.638608	0.648258	0.709863	0.713048	0.639233	0.618546	0.591854	0.570744	0.805204	0.89654	0.821208	0.841535	0.734353	0.570608	0.42441	0.418266	0.789985	0.871412	0.775961
MD00G1048400	gene	-	GO:0072583; GO:0016192; GO:0006886	GO:0032050; GO:0005198	GO:0030132; GO:0005886; GO:0030125; GO:0030130	IPR000996	not found	-	-	-	-	-	-	-	-	0.757021	0.667636	0.760288	0.483625	0.599937	0.500246	0.926552	0.536083	0.708236	0.76291	0.669603	0.724845	0.697985	0.707069	0.635886	0.789646	0.642836	0.703406	0.794588	0.797929	0.923718	0.588079	0.655012	0.777005	0.744215	0.872677	0.666049	0.726567	0.834823	1
MD00G1048600	gene	-	-	-	-	-	not found	-	-	-	-	-	-	CG_2411	6.32298e-07	0.768287	0	0	0	0	0	0.482418	0.627641	0.917022	1	0.54806	0.800825	0.664099	0.503631	0.608891	0	0	0	0	0	0.190342	0	0	0	0	0	0	0	0	0
MD00G1048800	gene	-	-	GO:0016633; GO:0050660; GO:0016491; GO:0016899	-	IPR036318; IPR010029; IPR006094; IPR016167; IPR010031; IPR016166; IPR016169	AT3G47930	GLDH	L-galactono-1,4-lactone dehydrogenase, L-GALACTONO-1,4-LACTONE DEHYDOROGENASE	-	68.783	2.36e-175	500	-	-	0.609564	0.888058	0.601939	0.385071	0.771848	0.705213	0.480461	0.924508	0.493469	0.669701	0.813876	0.993373	0.73738	0.649219	0.96435	0.738515	0.667372	0.79211	0.919966	0.910776	1	0.826339	0.864532	0.778788	0.772252	0.677751	0.81744	0.740131	0.524201	0.683649
MD00G1048900	gene	-	-	-	-	IPR036865; IPR001251	AT3G10210	-	SEC14 cytosolic factor family protein / phosphoglyceride transfer family protein	-	68.908	8.31e-111	318	CG_2201	4.34167e-12	0.397394	0.296759	0.428434	0.515228	0.560012	0.542089	0.666858	0.675413	0.693209	0.618436	0.62585	0.569588	0.670875	0.850512	0.826965	0.460348	0.403247	0.418921	0.542762	0.477868	0.360064	0.564682	0.552269	0.462722	0.761252	0.573368	0.506502	0.862896	0.995147	1
MD00G1049000	gene	-	GO:0016117	GO:0016705	-	IPR036188; IPR010108	AT3G10230	LYC	AtLCY, SZL1, lycopene cyclase, SUPPRESSOR OF ZEAXANTHIN-LESS 1, LYCOPENE BETA-CYCLASE	-	79.371	0	827	CG_0592	2.15668e-06	0.493184	0.533689	0.504889	0.857009	0.820034	0.747042	0.661919	0.762954	0.873025	0.945951	0.846527	0.70497	0.810431	0.810518	0.838833	0.704312	0.681968	0.728975	0.938043	0.812766	0.788597	0.638963	0.615463	0.610622	0.906033	0.93976	1	0.636127	0.620821	0.640943
MD00G1049100	gene	-	-	-	-	IPR004158	AT3G50120	-	Plant protein of unknown function (DUF247)	-	30.664	1.96e-52	184	-	-	0.493944	0.641845	0.567307	0.782332	0.8374	0.487893	0.21642	0.514667	0.61549	0.116382	0.488347	0.136759	0.267621	0.827102	0.315488	0.319093	0.433897	0.817904	0.371284	0.537478	0.766586	0.768191	1	0.877954	0.522634	0.127713	0.897639	0.623109	0.599632	0.313872
MD00G1049200	gene	-	GO:0015743	-	-	IPR020966	AT1G08440	-	Aluminium activated malate transporter family protein	-	53.102	6.68e-152	442	CG_2661	2.47983e-12	0.023529	0.023819	0.028969	0.034398	0	0	0.063497	0.103503	0.059404	0.450178	0.168438	0.282526	0.731891	0.832832	0.758163	0	0.079723	0	0.391758	0.596839	0.313771	0.89273	0.803074	0.621817	0.306726	0.356804	0.229226	1	0.868263	0.709034
MD00G1050100	gene	-	-	GO:0061630	-	IPR013083; IPR001841; IPR045191	AT2G15530	MBR1	CTL03, MED25 BINDING RING-H2 PROTEIN 1	-	38.881	1.15e-107	342	-	-	0.664299	0.732798	0.680943	0.715199	0.718432	0.817051	0.776279	0.944824	0.783856	0.757033	0.924634	0.812551	0.778939	0.913437	0.766274	0.83605	0.728025	0.872328	0.970243	0.86296	0.979096	0.89596	0.830499	0.996402	1	0.799768	0.9081	0.89492	0.895343	0.895448
MD00G1050200	gene	-	GO:0007018	GO:0008017; GO:0003777; GO:0005524	-	IPR036961; IPR044986; IPR027417; IPR001752	AT3G19050	POK2	phragmoplast orienting kinesin 2	-	53.369	0	1240	-	-	0.207951	0.469016	0.673322	0.48719	0.023575	0.57607	1	0.083042	0.299683	0	0.329313	0.149758	0.327854	0.083532	0.468305	0.655253	0.069195	0.146582	0	0	0.1755	0.388297	0.50571	0.388761	0.118614	0.335487	0.450533	0.144651	0.850159	0.087979
MD00G1050300	gene	-	-	-	-	-	not found	-	-	-	-	-	-	-	-	1	0	0.74934	0	0.274846	0	0.166395	0	0	0	0	0	0	0.11194	0	0	0	0	0	0	0	0	0.032739	0.497091	0	0.155309	0.115329	0	0.46758	0
MD00G1050400	gene	-	-	-	-	IPR044986	not found	-	-	-	-	-	-	-	-	0.208742	0	0.326494	0	0	0.157327	1	0.134929	0.309776	0.466534	0	0.229893	0	0	0.509872	0	0	0	0	0	0	0	0.246556	0	0.287323	0	0	0.221828	0	0
MD00G1050500	gene	-	GO:0008652; GO:0006526	GO:0070401; GO:0016620; GO:0003942; GO:0051287; GO:0046983	-	IPR036291; IPR000534; IPR012280; IPR000706	AT2G19940	-	oxidoreductases. acting on the aldehyde or oxo group of donors. NAD or NADP as acceptor;copper ion binding	-	81.87	0	616	-	-	0.561272	0.688738	0.827492	0.904389	0.795223	0.822887	0.71805	0.906333	0.695341	0.686826	0.650037	0.716874	0.641213	0.61163	0.801843	0.712529	0.585455	0.608672	0.484037	0.644734	0.761001	0.524018	0.60581	0.60371	0.895501	0.822405	1	0.657468	0.77125	0.860293
MD00G1050600	gene	-	-	-	-	-	AT1G49510	emb1273	DPG1, embryo defective 1273, DELAYED PALE-GREENING1	-	55.495	8.98e-74	225	CG_0611	3.00807e-13	0.44799	0.616411	0.446891	0.681981	0.502999	0.477965	0.440328	0.425432	0.362602	0.755337	1	0.801894	0.323311	0.483053	0.394304	0.368019	0.343033	0.406796	0.27535	0.368746	0.376559	0.316791	0.325579	0.327835	0.398148	0.499009	0.526671	0.368828	0.344147	0.40887
MD00G1050700	gene	-	-	GO:0003723; GO:0003676	-	IPR004087; IPR004088; IPR036612	AT2G25970	-	KH domain-containing protein	-	42.495	9.21e-82	268	CG_0241	1.26777e-05	0.80895	0.896792	0.922812	0.718803	0.81027	0.734623	0.90198	0.935495	0.884607	0.909345	0.920616	0.962092	0.906017	0.950988	0.80416	0.766395	0.76457	0.836031	0.787891	0.798022	0.923761	0.874089	0.939825	0.906896	0.91404	0.804153	0.827502	0.98705	1	0.972334
MD00G1051000	gene	-	-	-	-	-	not found	-	-	-	-	-	-	CG_1731	2.95749e-07	0	0.182269	0	0.693816	0.933203	0.522513	0.465311	1	0.237668	0	0.09993	0.150236	0	0.427488	0.273254	0.297182	0	0	0	0	0	0	0	0.436488	0	0	0	0	0	0.089022
MD00G1051100	gene	-	-	-	-	-	not found	-	-	-	-	-	-	-	-	0.797021	0.779582	0.740726	0.813733	0.835468	0.80519	0.832426	0.830895	0.719939	0.929759	0.870503	0.824547	0.589717	0.561489	0.662864	1	0.929322	0.931659	0.787832	0.788445	0.822872	0.817626	0.746011	0.809341	0.542234	0.54299	0.536501	0.458941	0.476968	0.461762
MD00G1051200	gene	-	GO:0009058	GO:0005085; GO:0031369; GO:0005515	-	IPR003307; IPR011004; IPR044123; IPR029044; IPR035543; IPR001451; IPR005835; IPR016024	AT2G34970	-	Trimeric LpxA-like enzyme	-	64.218	0	945	CG_1041	9.264e-06	0.830829	0.771215	0.680218	0.702706	0.651742	0.763742	0.701929	0.861596	0.68522	0.63235	0.715071	0.727863	0.68084	0.801067	0.678233	0.737098	0.795108	0.68353	0.674216	0.723451	0.803094	0.800655	0.91334	0.832031	0.611789	0.791519	0.770411	0.886162	0.899252	1
MD00G1051300	gene	-	GO:0006814; GO:0055085; GO:0006812; GO:0006885; GO:0071805; GO:1902600; GO:0098719; GO:0051453; GO:0090333	GO:0015385; GO:0015386; GO:0015297	GO:0016020; GO:0005886	IPR006153; IPR004709; IPR018422	AT3G05030	NHX2	sodium hydrogen exchanger 2	-	81.716	0	886	CG_2661	3.09544e-16	0.551025	0.55877	0.568708	0.610553	0.541015	0.529588	0.676674	0.676601	0.751986	0.600976	0.680572	0.690494	0.981787	0.910002	0.895772	0.695866	0.669802	0.669665	0.848239	0.789202	0.828676	0.985913	0.9374	1	0.611296	0.649299	0.611258	0.953543	0.893916	0.917103
MD00G1051400	gene	-	-	-	-	IPR012474	AT3G22440	-	FRIGIDA-like protein	-	28.81	2.36e-34	138	-	-	0.381143	0.433311	0.37333	0.46039	0.525774	0.53276	0.73786	0.685843	0.711205	0.523174	0.590855	0.652357	0.786597	0.713103	0.870342	0.565953	0.546914	0.53993	0.798886	0.790746	0.802203	0.761117	0.767723	0.804262	0.681659	0.76569	0.676323	0.920133	1	0.802925
MD00G1051500	gene	-	GO:0006801	GO:0046872; GO:0005507	-	IPR036423; IPR001424; IPR024134	AT1G08830	CSD1	AtSOD1, SOD1, copper/zinc superoxide dismutase 1, superoxide dismutase 1	-	86.842	2.09e-90	259	CG_2092	3.55532e-13	1	0.947629	0.860189	0.917246	0.853346	0.905304	0.91934	0.929715	0.935628	0.717915	0.762745	0.710241	0.757193	0.794705	0.749672	0.867397	0.851494	0.886766	0.94972	0.959556	0.922925	0.982098	0.935013	0.920071	0.627716	0.517456	0.565664	0.6541	0.62176	0.594896
MD00G1051800	gene	-	GO:0007186	GO:0004930	GO:0005886	IPR018781	AT3G05010	Cand2	PMTR1, candidate G-protein Coupled Receptor 2	-	73.519	2.58e-160	449	CG_2132	4.28325e-08	1	0.968904	0.937309	0.894772	0.856226	0.764682	0.789921	0.748665	0.842658	0.8334	0.892517	0.851988	0.744972	0.768788	0.757074	0.90421	0.979911	0.813028	0.755922	0.749975	0.687841	0.827395	0.676367	0.714616	0.643846	0.759933	0.697429	0.58986	0.649575	0.646605
MD00G1052000	gene	-	GO:0006633	GO:0000036	-	IPR044813; IPR036736; IPR003231; IPR020806; IPR009081	AT3G05020	ACP1	ACP, AtACP1, acyl carrier protein 1, ACYL CARRIER PROTEIN	-	55.738	6.84e-40	131	CG_1961	8.53255e-10	1	0.973834	0.999845	0.921152	0.814769	0.77424	0.51403	0.605151	0.446352	0.607839	0.481797	0.50813	0.270488	0.330594	0.34096	0.785258	0.759041	0.809042	0.597741	0.513673	0.54463	0.405289	0.421912	0.450493	0.399414	0.394229	0.394508	0.281134	0.335553	0.28041
MD00G1052100	gene	-	GO:0090158; GO:0061817	-	GO:0005789; GO:0005886	IPR016763; IPR000535; IPR013783; IPR008962	AT1G08820	VAP27-2	vamp/synaptobrevin-associated protein 27-2	-	66.667	1.74e-60	200	CG_0141	1.03157e-08	0.602962	0.661007	0.51619	0.697614	0.835799	0.734105	0.684102	0.895588	0.793697	0.645658	0.592413	0.607659	0.951363	0.871287	0.867951	0.567341	0.639196	0.528986	0.65342	0.554444	0.78163	0.735368	0.729396	0.695817	0.65878	0.592879	0.680464	0.910417	1	0.97653
MD00G1052200	gene	-	-	-	-	-	not found	-	-	-	-	-	-	CG_0951	7.3185e-05	0.534348	0.670817	0.520318	0.641241	0.801456	0.664065	0.730669	0.726204	0.754268	0.537491	0.440362	0.485044	0.884555	0.816277	0.751186	0.596883	0.606647	0.413323	0.525968	0.60992	0.607185	0.610225	0.584524	0.645533	0.325337	0.638801	0.920167	0.784993	0.963558	1
MD00G1052300	gene	-	-	-	-	-	not found	-	-	-	-	-	-	CG_2621	4.68515e-08	0	0	0	0	0	0	0	0.081253	0	0	0	0	0	0	0	0	0.102059	0	0.31551	0.124859	0	0.415395	0	0.150324	0	0	0.212734	0.411059	1	0.576942
MD00G1052700	gene	-	GO:0043087; GO:0006888; GO:0048193	-	GO:0005801; GO:0030008; GO:0005802	IPR024096; IPR007194; IPR037992	AT3G05000	TRAPPC6	TRS33	-	72.254	8.56e-97	277	CG_1661	6.30409e-05	0.831137	0.797984	0.726902	0.795408	0.69862	0.714914	0.68505	0.744544	0.799519	1	0.914184	0.899677	0.81292	0.766035	0.857288	0.818813	0.784651	0.720097	0.841206	0.673488	0.830425	0.789489	0.783989	0.656244	0.816727	0.793943	0.670418	0.863318	0.85847	0.742059
MD00G1053300	gene	-	-	GO:0003887; GO:0003677; GO:0000166; GO:0003676	-	IPR025687; IPR006133; IPR036397; IPR043502; IPR023211; IPR042087; IPR006172; IPR006134; IPR012337	AT5G63960	GIS5	EMB2780, EMBRYO DEFECTIVE 2780, GIGANTEA SUPPRESSOR5	-	81.744	0	1865	CG_0551	1.90345e-09	0.499608	0.565687	0.567511	0.573761	0.570581	0.466924	0.730179	0.75871	0.773374	0.596329	0.564045	0.479112	0.807529	1	0.929036	0.453805	0.54219	0.49736	0.529142	0.442422	0.519343	0.728098	0.639943	0.739426	0.447284	0.461538	0.395857	0.61295	0.604469	0.658658
MD00G1053500	gene	-	-	-	-	-	not found	-	-	-	-	-	-	-	-	0.087685	0	0.470888	0.320036	0.49282	0.068656	1	0.121894	0.309317	0.257908	0.164886	0.142303	0	0.345233	0.142301	0.293146	0	0	0	0.078125	0	0	0.032993	0.073912	0.073673	0.308958	0.117156	0.519658	0	0.605406
MD00G1053600	gene	-	-	-	-	-	not found	-	-	-	-	-	-	CG_2791	1.10352e-18	0.704444	0.83882	1	0.908964	0.681439	0.970642	0.673618	0.964107	0.918215	0.537935	0.913341	0.914307	0.795379	0.996938	0.782973	0.032896	0.006849	0.005028	0.011862	0.01791	0.013405	0.00945	0.008281	0.007884	0.007275	0.002079	0.010328	0.022226	0.015951	0.02675
MD00G1053700	gene	-	GO:0050832	GO:0043531	-	IPR039203; IPR027417; IPR008808; IPR036388; IPR042197; IPR032675; IPR002182	AT5G66900	NRG1.1	NRG1A	-	42.405	0	558	CG_0391	5.51867e-15	0.333605	0.406958	0.355067	0.364367	0.38502	0.411379	0.50829	0.579533	0.608272	0.504497	0.49449	0.559725	0.772419	0.767355	0.75285	0.339992	0.316036	0.307279	0.503442	0.477851	0.426658	0.44152	0.501708	0.44524	0.626407	0.58855	0.541542	0.937717	0.995278	1
MD00G1053800	gene	-	GO:0000398	GO:0003723	GO:0046540; GO:0005688; GO:1990726	IPR010920; IPR047575; IPR033871; IPR001163	not found	-	-	-	-	-	-	-	-	0	0.094825	0.179611	1	0.347874	0.103108	0	0.270569	0	0.102443	0	0	0	0	0.37711	0.271572	0.086524	0	0.133034	0.234991	0.37947	0.354673	0.312793	0	0	0.133848	0.750931	0.092212	0	0.158494
MD00G1053900	gene	-	GO:0006468	GO:0004672; GO:0005515	-	IPR036770; IPR000719; IPR001245; IPR011009; IPR002110	AT3G58760	-	Integrin-linked protein kinase family	-	35.204	7.94e-66	217	CG_0401	2.46596e-21	0.101855	0.06865	0.155395	0.187031	0.159794	0.195738	0.070357	0.095539	0.090056	0.154069	0.15742	0.146395	0.142513	0.182708	0.177553	0.477213	0.492948	0.40989	0.576016	0.570845	0.545813	0.495733	0.470203	0.467589	0.949811	0.934736	1	0.630452	0.675517	0.656984
MD00G1054100	gene	-	GO:0006281; GO:0071897; GO:0006310	GO:0005524; GO:0003677; GO:0003910	-	IPR011084; IPR036866; IPR000977; IPR036599; IPR012310; IPR012340; IPR012309; IPR012308	AT1G66730	LIG6	AtLIG6, DNA LIGASE 6	-	60.112	0	1629	CG_2791	2.59504e-06	0.777116	0.878668	0.83251	0.916241	1	0.794872	0.838643	0.970556	0.908155	0.709746	0.809781	0.727588	0.870497	0.983027	0.869706	0.643108	0.578178	0.515869	0.670364	0.649736	0.824871	0.582941	0.479582	0.581706	0.645426	0.743955	0.698299	0.79822	0.692638	0.875256
MD00G1054200	gene	-	GO:0006335; GO:0006336; GO:0006325	GO:0042393	GO:0005634	IPR006818; IPR036747	AT5G38110	ASF1B	SGA1, SGA01, anti- silencing function 1b	-	72.589	2.85e-94	274	CG_0161	1.32246e-06	0.129857	0.186164	0.357068	0.314944	0.563092	0.339065	0.290442	0.544496	0.231039	0.648125	1	0.538781	0.329618	0.494992	0.194305	0.11208	0.231917	0.147719	0.218184	0	0.092554	0.154425	0.255681	0.087186	0.133351	0	0.184897	0.277524	0.270619	0.2551
MD00G1054300	gene	-	-	-	-	-	not found	-	-	-	-	-	-	CG_1131	3.2673e-07	0.152304	0	0.124513	0	0	0	0	0	0.367675	0	0	0	0	0	0	0.957307	0	1	0.386333	0.192443	0.353624	0.978093	0.646403	0.562709	0.394102	0.173454	0.166769	0.252335	0.361469	0.121807
MD00G1054400	gene	-	-	-	-	-	not found	-	-	-	-	-	-	CG_0021	4.64812e-07	0.084094	0.437094	0	0	0	0	0.096355	0.084163	0.196631	0.180851	0.221173	0.170743	0.287809	0.114643	0.369841	0.363446	0.329174	0.211542	0.442359	0.611347	0.898597	0.543576	1	0.455736	0.453044	0.377118	0.114127	0	0.045516	0.33987
MD00G1054500	gene	-	GO:0001561	GO:0030976; GO:0003824; GO:0000287	GO:0005777	IPR045025; IPR029035; IPR029061; IPR012001; IPR012000; IPR011766	AT5G17380	HPCL	AtHPCL, 2-hydroxy-phytanoyl-CoA lyase	-	78.697	0	924	CG_1721	1.55396e-10	0.816854	0.902055	0.846693	1	0.972162	0.913633	0.829977	0.954008	0.882894	0.706002	0.560893	0.607573	0.691631	0.69688	0.671773	0.600891	0.604091	0.574577	0.655271	0.662055	0.617906	0.730323	0.659135	0.654422	0.437449	0.453693	0.474576	0.490827	0.504084	0.511585
MD00G1055200	gene	-	-	GO:0019786	-	IPR005078; IPR038765; IPR046792	AT2G44140	ATG4A	autophagy 4a	-	60.526	0	578	CG_0251	1.01002e-10	0.691723	0.729609	0.689762	0.605514	0.565942	0.500455	0.645811	0.662973	0.753598	0.689998	0.789245	0.701331	0.880668	0.843974	0.873025	0.869768	0.759616	0.748567	0.727649	0.674264	0.734844	0.707033	0.784767	0.751675	0.737529	0.706435	0.731206	1	0.932814	0.959673
MD00G1055300	gene	-	GO:0006101; GO:0005975; GO:0006099	GO:0004108; GO:0046912	GO:0005759	IPR016142; IPR002020; IPR036969; IPR010109; IPR016143	AT2G44350	ATCS	CSY4, CITRATE SYNTHASE 4	-	83.087	0	817	CG_0131	1.72374e-09	0.937218	1	0.889727	0.557457	0.617636	0.549481	0.653255	0.711047	0.674331	0.492152	0.487399	0.501868	0.726211	0.715649	0.604085	0.828973	0.768278	0.863148	0.560532	0.510288	0.545833	0.58645	0.622563	0.57907	0.501565	0.546189	0.566253	0.511956	0.545215	0.522429
MD00G1055400	gene	-	-	-	-	-	not found	-	-	-	-	-	-	CG_2682	7.44407e-15	0.682302	0.540181	0.484456	1	0.998581	0.933507	0.397245	0.342552	0.342436	0.648165	0.782597	0.787426	0.322817	0.268088	0.260702	0.268893	0.38579	0.211232	0.379026	0.363395	0.189182	0.098602	0.183567	0.234128	0.440623	0.602793	0.42328	0.192287	0.249809	0.28634
MD00G1055600	gene	-	-	-	-	IPR004176; IPR044217; IPR036628	AT4G25370	-	Double Clp-N motif protein	-	55.897	1.46e-61	192	CG_1902	1.8325e-07	0.878355	1	0.976185	0.822723	0.815632	0.814009	0.762902	0.778333	0.626426	0.782898	0.769133	0.887814	0.861203	0.842962	0.872293	0.67642	0.618187	0.695684	0.608266	0.673098	0.708721	0.571033	0.598574	0.557252	0.70358	0.784676	0.756639	0.541811	0.715099	0.646509
MD00G1055800	gene	-	-	-	-	IPR001965; IPR013083; IPR016181; IPR032308; IPR011011; IPR019787	AT2G36720	-	Acyl-CoA N-acyltransferase with RING/FYVE/PHD-type zinc finger domain	-	46.547	0	832	CG_0061	4.25714e-14	0.624515	0.596358	0.576717	0.55333	0.5193	0.532228	0.61872	0.581609	0.699094	0.673841	0.677085	0.669704	0.78907	0.687842	0.680696	0.637207	0.670405	0.693268	0.673849	0.65047	0.738829	0.69691	0.767807	0.768718	0.68274	0.695626	0.675834	0.840548	0.875725	1
MD00G1056000	gene	-	-	GO:0050661; GO:0050660	-	IPR000960; IPR036188	AT1G48910	YUC10	YUCCA 10	-	49.333	2.32e-142	410	CG_2391	1.34586e-06	0	0	0	0	0.146452	0	1	0.514692	0.237113	0	0	0	0	0.101944	0	0	0	0	0	0	0	0.224274	0.158387	0.215046	0	0	0	0.068255	0.075054	0.219869
MD00G1056100	gene	-	GO:0006508	GO:0005515; GO:0004252	-	IPR046449; IPR041517; IPR043504; IPR036034; IPR009003; IPR001940	AT2G47940	DEG2	DEGP2, EMB3117, DEGP protease 2, EMBRYO DEFECTIVE 3117, degradation of periplasmic proteins 2	-	76.198	0	971	-	-	0.700617	0.691985	0.95709	0.705142	0.766106	0.703918	0.631744	0.680002	0.801535	0.660139	0.701534	0.652592	0.938251	0.95239	0.948644	0.841642	0.871543	1	0.616744	0.648274	0.798619	0.631548	0.787014	0.74087	0.80272	0.8466	0.874901	0.891382	0.735706	0.893528
MD00G1056400	gene	-	-	-	-	-	AT4G03150	-	-	-	65.873	2.81e-58	181	-	-	0.135328	0	0.393117	0.322978	0.37394	0.951204	0.559378	0.687091	1	0.302414	0.201463	0.658849	0	0.64481	0.426123	0	0	0	0	0.603242	0.127904	0.14127	0.379248	0.230994	0.277629	0	0.129039	0.517135	0	0.256024
MD00G1056500	gene	-	-	-	-	IPR036291; IPR002347	AT4G03140	-	NAD(P)-binding Rossmann-fold superfamily protein	-	73.308	1.76e-147	417	-	-	0.264281	0.58517	0.45664	0.9092	1	0.785209	0.301606	0.383846	0.458604	0.857187	0.860011	0.839662	0.720681	0.775143	0.516258	0.419604	0.887244	0.518781	0.781998	0.776281	0.664515	0.662542	0.805491	0.627703	0.738796	0.505712	0.549865	0.310582	0.435458	0.341982
MD00G1056700	gene	-	-	GO:0005524; GO:0003774	GO:0016459	IPR001609; IPR027417; IPR036961; IPR004009	AT4G33200	XI-I	XI-15, MYOSIN XI I, MYOSIN XI-15	-	76.613	0	794	CG_2901	1.84375e-09	0.281819	0.402772	0.408473	0.427402	0.317932	0.519587	0.580641	0.583197	0.563601	0.503823	0.582734	0.676019	0.61867	0.719406	0.720105	0.529385	0.598236	0.472525	0.538505	0.492293	0.510318	0.516003	0.494909	0.708296	0.62789	0.607935	0.776254	1	0.842216	0.833959
MD00G1056800	gene	-	GO:0007010	GO:0008017	-	IPR009768	AT4G17220	MAP70-5	microtubule-associated proteins 70-5, DL4645C	-	55.191	3.85e-178	513	-	-	0.489106	0.283661	0.27123	0.427811	0.316713	0.377322	0.14725	0.578462	0.650502	0.334382	0.141199	0.29479	0.44995	0.509552	0.733693	0	0.407362	0	0.529167	0.503094	0.229924	0.170005	0.253982	0.252702	0.646342	0.173726	0.591377	0.574533	0.356839	1
MD00G1057100	gene	-	GO:0006355	-	-	IPR031052	AT5G28530	FRS10	FAR1-related sequence 10	-	44.762	3.97e-60	199	CG_2341	1.83099e-05	0.667815	0.715444	0.5481	0.456012	0.28743	0.42243	0.707172	0.592505	0.837833	0.465714	0.555939	0.467133	0.746265	0.748891	0.805065	0.857309	0.569514	0.559163	0.611604	0.912592	0.632819	0.854097	0.564203	0.837479	0.724002	0.628507	0.309786	1	0.696417	0.944068
MD00G1057300	gene	-	-	-	-	-	not found	-	-	-	-	-	-	CG_2931	9.95109e-18	0.018876	0.023646	0.0256	0.114048	0.125549	0.145743	0.181271	0.091751	0.178679	0.139385	0.068453	0.112026	1	0.761522	0.789904	0.049464	0.017642	0.018571	0.042708	0.053659	0.033901	0.04274	0.069181	0.032943	0.019742	0.020322	0.009729	0.262435	0.193549	0.170091
MD00G1057400	gene	-	-	-	-	-	not found	-	-	-	-	-	-	CG_2391	0.00037607	0.661922	0.81153	0.602208	0.49607	0.642316	0.762828	1	0.891937	0.888997	0.640081	0.860433	0.615953	0.588693	0.771349	0.685924	0.74047	0.598198	0.615482	0.552553	0.81577	0.659606	0.52898	0.696261	0.736422	0.533005	0.406176	0.53084	0.630385	0.837678	0.880525
MD00G1057500	gene	-	-	-	-	IPR005174	not found	-	-	-	-	-	-	CG_2901	5.63721e-08	0.459974	0.531866	0.577446	0.42595	0.367712	0.575267	0.542144	0.559802	0.609359	0.644718	0.71795	0.668672	0.715991	0.862837	0.601122	0.517604	0.455616	0.425579	0.676591	0.730678	0.480224	0.60257	0.57823	0.54726	0.720741	0.604572	0.782931	1	0.918903	0.742968
MD00G1057600	gene	-	GO:0001709	-	-	IPR040361	AT1G32583	-	-	-	70.492	7.93e-59	180	-	-	0.572602	0	0	0.18672	0	0.400133	1	0.536417	0	0	0	0	0	0	0	0	0	0	0	0.722356	0	0.296848	0	0	0	0	0	0	0.090243	0.709698
MD00G1057700	gene	-	-	-	-	IPR008470	AT4G16410	AT4G16410	DL4233C	-	69.159	4.07e-45	148	-	-	0.315867	0.387386	0.156566	0.196024	0.412513	0.150498	1	0.490975	0.369032	0.075242	0.050009	0	0.186577	0.464289	0.310231	0.172764	0.12714	0.235348	0.665676	0.423512	0.549734	0.423736	0.312211	0.256247	0.140469	0.082489	0.123741	0.436491	0.239674	0.57246
MD00G1057800	gene	-	-	GO:0003682	-	IPR014002; IPR001025; IPR008395; IPR043151	AT5G55600	-	agenet domain-containing protein / bromo-adjacent homology (BAH) domain-containing protein	-	46.141	1.73e-169	499	CG_1991	2.39229e-08	0.633047	0.760236	0.641733	0.590347	0.525367	0.551631	0.717838	0.662056	0.744547	0.727955	0.612769	0.684862	0.824515	0.843032	0.912271	0.813664	0.837055	0.869653	0.856148	0.766901	0.754315	0.836766	0.817334	1	0.899287	0.676831	0.884081	0.913122	0.965788	0.977058
MD00G1057900	gene	-	GO:0035065; GO:0006357	GO:0003713; GO:0008270	-	IPR043145; IPR041983; IPR036388; IPR000433; IPR017884; IPR009057; IPR016827; IPR001005; IPR007526; IPR017930	AT4G16420	ADA2B	PRZ1, homolog of yeast ADA2 2B, PROPORZ1, DL4235C	-	54.049	0	584	CG_2681	1.78116e-10	0.447239	0.495184	0.559458	0.350391	0.524892	0.422472	0.608566	0.76159	0.837362	0.459522	0.511137	0.480221	0.939923	0.896062	0.965129	0.779863	0.675617	0.759621	0.834779	0.704867	0.787711	0.821321	0.995871	0.927283	0.65057	0.555182	0.68351	0.843471	1	0.884192
MD00G1058000	gene	-	-	-	-	-	AT4G17240	AT4G17240	DL4655C	-	52.905	5.14e-84	259	CG_0161	7.89821e-05	0.184324	0.330318	0.218774	0.253812	0.160036	0	0.198931	0	0.125527	0.162168	1	0.614799	0.189023	0.337935	0.447885	0	0	0.130061	0.141727	0.220661	0	0.165904	0.177195	0.19382	0.162195	0.458209	0.056652	0.068797	0.214888	0.284476
MD00G1058500	gene	-	-	-	-	IPR009016; IPR003149; IPR004108	AT4G16440	NAR1	GOLLUM, homolog of yeast NAR1, Growth at different Oxygen Levels Influences Morphogenesis, DL4245C	-	69.311	0	693	CG_1411	9.82127e-10	0.510935	0.535986	0.583524	0.585389	0.636894	0.650465	0.71634	0.782107	0.73346	0.916691	0.828843	0.826681	0.753095	0.890741	0.67521	0.475922	0.574565	0.553007	0.533277	0.659395	0.572022	0.794581	0.805679	0.797371	0.65265	0.548333	0.584417	0.901903	1	0.953052
MD00G1058600	gene	-	-	-	-	IPR019721	AT4G16450	AT4G16450	DL4250W	-	84	1.66e-58	175	CG_1961	1.26509e-09	0.90817	0.953939	0.896189	0.748877	0.574038	0.608421	0.639093	0.483854	0.458504	0.719007	0.681449	0.512083	0.475563	0.643952	0.579853	1	0.943005	0.93812	0.527772	0.697879	0.671439	0.762717	0.635576	0.645665	0.582782	0.588857	0.630601	0.460277	0.476999	0.441515
MD00G1058700	gene	-	-	-	-	IPR012398; IPR013078; IPR029033	AT3G60450	-	Phosphoglycerate mutase family protein	-	59.036	1.88e-108	316	CG_2791	3.9638e-05	0.31149	0.405176	0.399711	0.494013	0.585544	0.368893	0.653574	0.568625	0.492247	0.63304	1	0.555283	0.805799	0.822455	0.888828	0.316714	0.333877	0.484225	0.405888	0.377182	0.310243	0.387845	0.395224	0.505797	0.425478	0.299266	0.34283	0.194481	0.181984	0.109282
MD00G1058900	gene	-	-	-	-	-	not found	-	-	-	-	-	-	CG_1321	2.78594e-09	0.674172	0.806343	0.764089	0.743065	1	0.62843	0.62505	0.738359	0.7499	0.536172	0.504875	0.415521	0.715155	0.660989	0.590119	0.400107	0.501545	0.441163	0.403365	0.371948	0.380853	0.51433	0.500249	0.410754	0.298311	0.200884	0.312623	0.262855	0.171454	0.282748
MD00G1059000	gene	-	-	-	-	-	not found	-	-	-	-	-	-	CG_1151	1.28634e-12	0.291365	0.294644	0.308981	0.371268	0.535374	0.524303	0.569847	0.721869	0.664557	0.774991	1	0.855858	0.867505	0.958145	0.958223	0.32809	0.425278	0.339214	0.510513	0.505129	0.758169	0.546247	0.569638	0.506547	0.785798	0.818196	0.836301	0.816663	0.875783	0.583414
MD00G1059100	gene	-	-	-	-	IPR006734	AT1G21000	PLATZ1	AIN1, ABA-INDUCED expression 1	-	69.008	1.59e-117	336	CG_1801	1.15411e-07	0.614814	0.622168	0.725822	0.483054	0.724672	0.656109	0.877402	0.782965	0.831796	0.431794	0.529917	0.501513	1	0.691177	0.904018	0.763924	0.716629	0.660175	0.662175	0.689306	0.606784	0.707576	0.915673	0.855379	0.504965	0.471204	0.465586	0.586996	0.539343	0.639077
MD00G1059200	gene	-	GO:0006624	-	GO:0043231	IPR008506	AT2G23940	-	Protein of unknown function (DUF788)	-	77.457	1.39e-104	297	CG_2041	7.14452e-09	0.628306	0.660203	0.836659	0.634074	0.624367	0.630081	0.680596	0.681293	0.678621	1	0.994929	0.895897	0.624129	0.685247	0.610352	0.733838	0.740204	0.668322	0.619899	0.626348	0.526364	0.582563	0.591064	0.559617	0.731676	0.845865	0.761729	0.784214	0.725967	0.67475
MD00G1059300	gene	-	GO:0006633	GO:0016746; GO:0016747	GO:0016020	IPR012392; IPR013601; IPR016039	AT1G19440	KCS4	3-ketoacyl-CoA synthase 4	-	85.156	1.32e-75	233	-	-	0.398556	0	0.366559	0.425949	0	0	0	0	0	0.900753	0	0.549496	0.335552	0	0	0	0.590854	0	0	0	0.971998	0	0.303771	0	0.341294	0	1	0.385142	0	0.600922
MD00G1059700	gene	-	GO:0015936; GO:0008299; GO:0016126	GO:0004420; GO:0016616	GO:0005778; GO:0005789	IPR009023; IPR002202; IPR009029	AT1G76490	HMG1	HMGR1, AtHMGR1, MAD3, hydroxy methylglutaryl CoA reductase 1, 3-HYDROXY-3-METHYLGLUTARYL COA REDUCTASE 1, miRNA action deficient 3, 3-HYDROXY-3-METHYLGLUTARYL COA REDUCTASE, HMG-COA REDUCTASE	GA	77.665	8.42e-110	329	CG_2631	2.23012e-14	0.999523	1	0.881308	0.61942	0.616374	0.741133	0.361075	0.413614	0.354152	0.56931	0.623948	0.519097	0.426367	0.397735	0.342098	0.642726	0.652239	0.54134	0.44876	0.485472	0.518907	0.556176	0.4872	0.522626	0.61583	0.460327	0.431349	0.486143	0.532695	0.564371
MD00G1060000	gene	-	-	-	-	-	not found	-	-	-	-	-	-	CG_1991	3.31418e-08	0.453651	0.18662	0.291986	0.228338	0.575795	0.198451	0.529388	0.59341	0.516642	0.347233	0.518533	0.386709	0.522425	0.58529	0.684706	0.583712	0.542357	0.723982	0.753916	0.597573	1	0.933956	0.819954	0.96252	0.60345	0.299591	0.861168	0.949168	0.906594	0.768479
MD00G1060100	gene	-	GO:0006396	GO:0005515	-	IPR003107; IPR011990	AT1G04080	PRP39a	PRP39	-	65.861	0	912	CG_2821	1.40328e-15	0.533591	0.54219	0.557759	0.523934	0.532087	0.488625	0.651741	0.615206	0.57115	0.694196	0.824832	0.692063	0.822819	0.869396	0.805285	0.576021	0.571885	0.571404	0.558158	0.473566	0.550987	0.525502	0.586925	0.614252	0.739362	0.674439	0.726473	0.955966	0.826774	1
MD00G1060200	gene	-	-	-	-	-	not found	-	-	-	-	-	-	CG_1841	3.28428e-06	0	0	0	0.004345	0.488863	0.171317	0	0.577094	0	0	0.168214	0.513535	0.811118	1	0.57577	0	0.244611	0.476588	0	0.198062	0	0	0	0	0	0	0	0.454437	0.496488	0
MD00G1060300	gene	-	GO:0006886	-	GO:0005741	IPR017411; IPR005683	AT5G43970	TOM22-V	TOM9-2, translocase of outer membrane 22-V, TRANSLOCASE OUTER MITOCHONDRIAL MEMBRANE 22-V, tom22	-	65.06	2.28e-32	109	CG_2791	1.32045e-08	0.833987	0.792753	0.754693	0.934434	0.815935	0.937711	0.809769	0.665103	0.737041	1	0.990719	0.890537	0.944332	0.925574	0.890344	0.528467	0.632751	0.562707	0.446767	0.498512	0.657221	0.736359	0.590212	0.586811	0.62579	0.680172	0.675848	0.585749	0.516241	0.525526
MD00G1060400	gene	-	-	-	-	IPR002902; IPR038408	AT1G04520	PDLP2	plasmodesmata-located protein 2	-	49.511	3.5e-93	278	CG_2241	2.13055e-14	0	0.124517	0.046458	0.179466	0.243964	0.284723	0.806249	0.779774	0.955441	0.357323	0.101377	0.120357	1	0.44241	0.898744	0.105443	0	0.122117	0.093301	0.086329	0.077409	0.162083	0.129864	0.28807	0.049069	0	0.074687	0.54749	0.676912	0.650411
MD00G1060500	gene	-	-	-	-	-	not found	-	-	-	-	-	-	CG_1701	6.84547e-07	0	0.395997	0	0.97786	0	0.357835	0	0.224066	0.315354	0.270507	1	0.954888	0.586602	0.529176	0.642126	0	0	0	0	0	0	0	0	0.464264	0	0	0	0	0	0
MD00G1060600	gene	-	-	GO:0008289	-	IPR002913; IPR042160	not found	-	-	-	-	-	-	CG_0851	2.43416e-09	0	0.338851	0.16072	1	0.442137	0.451334	0.27944	0.47175	0	0.995685	0.565861	0.82641	0.357169	0.466993	0.905184	0	0	0	0	0	0	0	0	0	0	0.088834	0	0	0	0
MD00G1060700	gene	-	GO:0034968	GO:0042054; GO:0005515; GO:0008270	GO:0005634	IPR018848; IPR043017; IPR046341; IPR007728; IPR001214; IPR025776	AT5G43990	SUVR2	SDG18, SET DOMAIN PROTEIN 18	-	40.151	9.92e-175	519	CG_0911	2.87386e-07	0.652786	0.745522	0.584883	0.678743	0.677441	0.706256	0.93739	0.78462	0.861607	0.853399	0.797186	0.853288	0.813427	0.89821	0.927186	0.806427	0.639854	0.669294	0.639101	0.560435	0.531804	0.723602	0.877871	0.820758	0.557059	0.576731	0.545491	1	0.960221	0.907328
MD00G1060900	gene	-	-	GO:0003677; GO:0003700	-	IPR006447; IPR009057; IPR017930; IPR046955; IPR001005; IPR025756	AT4G28610	PHR1	AtPHR1, phosphate starvation response 1	-	51.869	3.29e-114	343	CG_2531	1.75075e-14	0.551287	0.640916	0.572353	0.502425	0.504379	0.503471	0.583307	0.591024	0.572073	0.860144	0.940464	0.802511	0.66917	0.81349	0.682866	0.845911	0.821996	0.713047	0.769696	0.812019	0.859613	0.855378	0.982078	0.946921	0.912892	0.922882	0.743283	0.917288	1	0.961165
MD00G1061600	gene	-	GO:0033617	-	-	IPR036249; IPR013766; IPR003782	AT3G08950	HCC1	homologue of the copper chaperone SCO1	-	58.997	6.74e-137	391	CG_1701	6.79215e-07	0.638056	0.58519	0.742351	0.745885	0.667879	0.702012	0.757096	0.614106	0.720505	1	0.898925	0.771634	0.56265	0.703608	0.778478	0.475109	0.531678	0.336553	0.410331	0.43255	0.467792	0.430044	0.52051	0.688674	0.588807	0.66494	0.747487	0.627919	0.553078	0.614478
MD00G1061700	gene	-	GO:0032264	GO:0003876	-	IPR006329; IPR032466	AT2G38280	FAC1	EMBRYONIC FACTOR1, ADENOSINE 5'-MONOPHOSPHATE DEAMINASE, Adenosine 5'-monophosphate deaminase	-	80.376	0	1385	-	-	0.531355	0.493491	0.552444	0.554935	0.588676	0.537669	0.54795	0.520527	0.602706	0.605596	0.707061	0.716168	0.871681	0.834762	0.834641	0.917091	0.957464	1	0.381286	0.435762	0.480062	0.380267	0.382816	0.400272	0.507941	0.593594	0.761704	0.569479	0.586428	0.547548
MD00G1061800	gene	-	GO:0015995	GO:0046408; GO:0016765	GO:0016020	IPR006372; IPR000537; IPR044878; IPR011799	AT3G51820	G4	CHLG, PDE325, PIGMENT DEFECTIVE 325	-	81.186	0	610	CG_2192	9.1548e-11	0.72701	0.63454	0.667737	0.637688	0.710342	0.607867	0.879389	1	0.796275	0.489073	0.524378	0.496231	0.845159	0.844898	0.805002	0.888502	0.685221	0.840849	0.692475	0.695359	0.765527	0.908124	0.799982	0.880746	0.504397	0.516441	0.485567	0.721614	0.681342	0.691022
MD00G1061900	gene	-	-	-	-	IPR000389; IPR038956	AT3G51810	EM1	GEA1, LATE EMBRYOGENESIS ABUNDANT 1, GUANINE NUCLEOTIDE EXCHANGE FACTOR FOR ADP RIBOSYLATION FACTORS 1, EM1 PROTEIN	-	75.172	4.81e-66	199	CG_1621	0.000110105	0	0	0	0.256143	0.081269	0.243523	0	0	0	0	0	0.282078	0.600441	0.258273	0	0.512941	0.474962	0.129251	0.158718	0.622306	0.312529	0	0	0.247108	1	0.338908	0.550915	0.488774	0.265721	0
MD00G1062000	gene	-	GO:0009737	-	GO:0005829	IPR038956; IPR000389	AT2G40170	GEA6	EM6, ARABIDOPSIS EARLY METHIONINE-LABELLED 6, LATE EMBRYOGENESIS ABUNDANT 6, EARLY METHIONINE-LABELLED 6	-	70.408	1.95e-42	134	-	-	0	0.485978	0.559061	0	0	0	0	0	0	0	0	0	0	0.369526	0	0	0	0	1	0	0	0	0	0	0.12938	0	0.345205	0.237264	0	0.565411
MD00G1062100	gene	-	GO:0055085; GO:0015741; GO:0015744	GO:0005469	GO:0005739	IPR002067; IPR023395; IPR049563; IPR018108	AT5G01340	mSFC1	AtmSFC1, SFC1, mitochondrial succinate-fumarate carrier 1, succinate/fumarate carrier 1	-	83.444	0	532	CG_0161	0.000136677	0.34533	0.479611	0.537553	0.597787	0.543376	0.568859	0.468835	0.687606	0.497753	1	0.91848	0.789839	0.490918	0.619721	0.352996	0.694874	0.508409	0.811753	0.782037	0.571257	0.704515	0.582302	0.556192	0.571139	0.710119	0.612255	0.469783	0.429681	0.370691	0.35895
MD00G1062200	gene	-	-	-	-	IPR001714; IPR047113; IPR000994; IPR036390; IPR036388; IPR036005; IPR004545	AT3G51800	ATG2	EBP1, G2p, ERBB-3 BINDING PROTEIN 1	-	79.487	0	620	CG_1791	7.99808e-12	0.773845	0.796227	0.817916	0.659393	0.603898	0.600872	0.667484	0.740267	0.762248	0.920067	1	0.88528	0.730324	0.802326	0.851847	0.593675	0.608102	0.537696	0.572222	0.575234	0.645805	0.62711	0.640101	0.668778	0.664401	0.657999	0.545031	0.846487	0.896138	0.838419
MD00G1062300	gene	-	-	-	-	IPR036869; IPR036249; IPR001623	AT3G08970	ATERDJ3A	TMS1, THERMOSENSITIVE MALE STERILE 1	-	60.823	0	637	CG_0611	2.59347e-06	0.309643	0.598612	0.518356	0.407699	0.470683	0.644837	0.262218	0.198091	0.143146	0.848017	1	0.902898	0.226849	0.215257	0.332683	0.290718	0.282933	0.341949	0.786825	0.584424	0.504969	0.42389	0.420791	0.437549	0.279237	0.248478	0.186559	0.152328	0.092104	0.073518
MD00G1062700	gene	-	GO:0072583; GO:0006886; GO:0016192	GO:0005198; GO:0032050	GO:0030125; GO:0030130; GO:0030132; GO:0005886	IPR000996	AT2G40060	CLC2	clathrin light chain 2	-	57.714	1.85e-45	150	CG_1311	9.67792e-07	0	0.392716	0	0	0	0	0.337869	0.202001	0	0.322037	0	0	0	0.437303	0	0	0	0.095474	0	0.158615	0	0.479675	0.19295	0.267902	0	0.514291	0	1	0.892454	0.588949
MD00G1062900	gene	-	-	-	-	-	not found	-	-	-	-	-	-	-	-	0.577536	0.887472	0.501301	0.603359	0.343154	0.567843	0.625943	0.559551	0.867216	0.595716	0.555405	0.633056	0.501405	0.464908	0.732207	1	0.603009	0.914241	0.5805	0.965702	0.960168	0.754375	0.940441	0.820014	0.473227	0.492729	0.658353	0.664459	0.650664	0.615677
MD00G1063200	gene	-	-	-	-	-	AT1G03160	FZL	FZO-like	-	52.713	6.3e-38	135	-	-	0.146057	0	0	0	0.328646	0	0.272602	0.627094	0.470198	0.42775	0	0	0.154266	0.217719	0	0.751279	0	0.385815	0.623122	1	0.544754	0.460872	0.437932	0	0	0.262634	0.578221	0	0.766451	0.573824
MD00G1063300	gene	-	-	-	-	-	not found	-	-	-	-	-	-	CG_2381	4.82291e-06	0	0	0	0	0.303931	0.313801	0.258542	0	0	0	0.379957	0	0	0.267983	0	0.15042	0.117448	0.223626	0	0	0	0	0	0.332449	0.394824	1	0.457456	0	0	0
MD00G1063400	gene	-	-	-	-	IPR001623; IPR036869	AT1G21660	-	Chaperone DnaJ-domain superfamily protein	-	45.008	1.21e-127	384	CG_1611	3.49658e-13	0.534033	0.610503	0.581148	0.637157	0.611884	0.679864	0.610659	0.75457	0.73658	0.75031	1	0.851288	0.753104	0.959622	0.770119	0.593294	0.631139	0.591549	0.6841	0.667038	0.762506	0.665476	0.658592	0.610718	0.860884	0.755017	0.799108	0.977236	0.915001	0.906298
MD00G1063500	gene	-	GO:0006468	GO:0004672; GO:0005524	-	IPR000719; IPR011009; IPR043891	AT1G11050	-	Protein kinase superfamily protein	-	54.949	0	624	CG_0351	2.02963e-09	0.456821	0.07503	0.102162	0.670462	0.450195	0.529012	0.064915	0	0.166645	0.67476	0.727499	1	0	0.143658	0.116877	0.230002	0.218889	0.114692	0.149569	0.150416	0.153711	0.460481	0.298431	0.220047	0.392913	0.127498	0.318554	0.28205	0.115367	0.149726
MD00G1063900	gene	-	-	GO:0003755	-	IPR041232; IPR001179; IPR046357	AT3G12340	-	FKBP-like peptidyl-prolyl cis-trans isomerase family protein	-	53.439	1.83e-46	173	CG_2741	1.14477e-10	0.646521	0.69546	0.710671	0.691247	0.542004	0.594303	0.62302	0.639086	0.692328	0.913528	0.931968	0.907494	0.796668	0.900013	0.862581	0.666249	0.620652	0.661868	0.718819	0.703858	0.815523	0.85935	0.764231	0.802379	0.70444	0.669836	0.638717	0.862785	0.830829	1
MD00G1064000	gene	-	GO:0006468	GO:0004672; GO:0005524	-	IPR000719; IPR011009	AT1G20930	CDKB2:2	cyclin-dependent kinase B2:2, Cyclin-dependent kinase B2:2	-	86.319	0	554	CG_0161	1.70314e-08	0.488861	0.336095	0.406327	0.353914	0.210628	0.302615	0.355302	0.36475	0.385985	0.972786	1	0.684949	0.465326	0.560013	0.528545	0.287849	0.292602	0.541123	0.315173	0.1496	0.238977	0.310874	0.242016	0.19593	0.333421	0.282553	0.416261	0.405589	0.371421	0.312209
MD00G1064100	gene	-	-	-	-	IPR044849; IPR010420; IPR036291	AT5G49960	-	-	-	66.573	0	911	CG_1671	1.61275e-09	0.854651	0.825552	0.801265	0.728669	0.821595	0.725307	0.699475	0.792341	0.787727	0.589034	0.663821	0.579907	0.762639	0.771178	0.847925	0.711682	0.680679	0.665167	0.540633	0.510941	0.584898	0.545515	0.629042	0.636435	0.681658	0.782853	0.73861	0.892578	0.881864	1
MD00G1064200	gene	-	-	-	-	-	not found	-	-	-	-	-	-	CG_1671	2.40978e-07	0.722086	0.846225	0.797434	0.621013	0.64845	0.682179	0.585063	0.923983	0.735162	0.534807	0.555715	0.594161	0.841622	0.840281	0.688873	0.550778	0.592756	0.575237	0.407981	0.497323	0.515529	0.518982	0.463727	0.510534	0.691441	0.780953	0.564992	0.693198	0.809778	1
MD00G1064400	gene	-	GO:0055085; GO:0098656	GO:0008308	GO:0005741	IPR001925; IPR023614; IPR027246	AT5G57490	VDAC4	voltage dependent anion channel 4, VOLTAGE DEPENDENT ANION CHANNEL 4	-	65.58	8.65e-134	379	CG_0381	1.66218e-05	0.827627	1	0.876396	0.606935	0.665004	0.652707	0.775753	0.715158	0.801853	0.73668	0.714544	0.69448	0.668687	0.747355	0.66884	0.723478	0.693136	0.692686	0.600349	0.666955	0.669579	0.697412	0.683054	0.733762	0.439208	0.543642	0.431491	0.786928	0.783256	0.876796
MD00G1064700	gene	-	-	-	-	IPR022203	AT4G33480	-	-	-	66.667	1.07e-126	366	CG_2542	9.19553e-11	0.86791	0.787715	0.838447	0.825228	0.852621	0.738476	0.830121	0.776649	0.80233	0.620135	0.549141	0.52381	0.620295	0.634408	0.620112	0.902586	0.936405	1	0.790147	0.825864	0.87048	0.758501	0.777316	0.742717	0.660386	0.76377	0.750771	0.713084	0.636077	0.63099
MD00G1064800	gene	-	GO:0006633	GO:0016836	-	IPR013114; IPR029069; IPR010084	AT5G10160	-	Thioesterase superfamily protein	-	72.727	2.45e-109	313	CG_0691	2.37851e-08	0.789429	1	0.75269	0.835299	0.662234	0.683625	0.807758	0.758572	0.587386	0.807667	0.694275	0.62967	0.620233	0.616509	0.676443	0.645219	0.649337	0.581197	0.568237	0.499448	0.628822	0.666783	0.537298	0.522886	0.457688	0.437583	0.546281	0.609358	0.613736	0.635847
MD00G1065000	gene	-	-	GO:0005515	-	IPR002083; IPR008974	AT3G11910	UBP13	AtUBP13, ubiquitin-specific protease 13	-	55.263	9.17e-46	170	CG_1211	2.99849e-17	0	0.014918	0.015648	0.01013	0.008706	0.015015	0.036131	0.058129	0.048669	0.042835	0.015587	0.026011	0.033283	0.045141	0.03994	0.128975	0.098921	0.083502	0.465405	0.346265	0.213498	0.81413	1	0.623073	0.06179	0.058371	0.016805	0.055975	0.074392	0.081125
MD00G1065100	gene	-	-	-	-	-	not found	-	-	-	-	-	-	-	-	0.914435	0.732325	0.614357	0.164152	0.352224	0.9462	0.513423	0.604215	0.651811	0.515186	0.194184	0.424098	0.722658	0.451852	0.856681	0.336039	1	0.661281	0.140787	0.276686	0.507706	0	0.323864	0.234871	0.382866	0	0.136048	0.819451	0.664231	0.123552
MD00G1065200	gene	-	-	GO:0016705; GO:0020037; GO:0005506; GO:0004497	-	IPR036396; IPR001128	AT3G14630	CYP72A9	cytochrome P450, family 72, subfamily A, polypeptide 9	-	42.529	1.6e-41	145	-	-	0	0	0.548199	0.649502	0.408226	0.403415	0.471409	0.338226	0.264126	0.748613	0.921696	0.887309	0.480398	0.518292	0	0.594796	0.557612	0.542547	0	0.404635	0.725744	0.620773	0.42426	0.566429	0.484415	0.544939	0.464101	1	0	0.629609
MD00G1065300	gene	-	-	GO:0005515	-	IPR008974; IPR002083	AT3G11910	UBP13	AtUBP13, ubiquitin-specific protease 13	-	55.797	2.09e-42	160	CG_1562	2.24481e-11	0.826996	0.862411	0.673586	0.678621	0.711697	0.822095	1	0.985215	0.917206	0.621463	0.859155	0.780689	0.544486	0.527617	0.49801	0.70435	0.631167	0.650407	0.332103	0.345298	0.408294	0.465529	0.38484	0.485219	0.313246	0.321021	0.368221	0.336554	0.266189	0.277673
MD00G1066000	gene	-	GO:0006633	GO:0016746; GO:0016747	GO:0016020	IPR013601; IPR012392; IPR016039	AT1G19440	KCS4	3-ketoacyl-CoA synthase 4	-	86.859	0	577	CG_2792	0.000286701	0.130278	0.135197	0.145249	0.121052	0	0.170823	0.139481	0.223321	0	0.299125	0	0.199081	0.214479	0	0.15255	0.291953	0.204052	1	0.401512	0	0.684585	0.485358	0.361151	0.711293	0.268483	0.46627	0.857234	0.508917	0	0.418998
MD00G1066100	gene	-	-	-	-	-	not found	-	-	-	-	-	-	-	-	0	0.259907	0.540451	0	0	0	0	1	0	0.248235	0	0	0	0.741771	0.512414	0	0	0	0	0	0	0	0.241531	0.827446	0	0	0	0	0.72779	0
MD00G1066200	gene	-	-	-	-	-	AT1G43190	PTB3	polypyrimidine tract-binding protein 3	-	79.487	6.63e-43	144	-	-	0.38802	0.373436	0.276652	0.634955	0.551403	0.554466	0.654367	0.495084	0.421236	0.677018	0.548697	0.851443	0.67028	0.382991	1	0.927834	0.846549	0.685044	0.527062	0.510884	0.565668	0.832052	0.70208	0.709006	0.682118	0.23283	0.446031	0.460496	0.586159	0.880109
MD00G1066300	gene	-	-	GO:0003723; GO:0003676	-	IPR021790; IPR000504; IPR035979; IPR012677	AT1G43190	PTB3	polypyrimidine tract-binding protein 3	-	67.893	1.81e-140	404	-	-	0.561538	0.447023	0.528526	0.53144	0.446494	0.492011	0.516023	0.572332	0.296463	0.721345	0.562937	0.623013	0.69912	0.750049	0.575517	0.662323	0.399234	0.587594	0.501497	0.505229	0.963098	0.852169	0.704795	1	0.619274	0.923902	0.540789	0.615879	0.628506	0.623882
MD00G1066600	gene	-	GO:0009113	GO:0004044	-	IPR029057; IPR035584; IPR000836; IPR029055; IPR005854; IPR017932	AT4G34740	ASE2	DOV1, CIA1, DIFFERENTIAL DEVELOPMENT OF VASCULAR ASSOCIATED CELLS, GLN phosphoribosyl pyrophosphate amidotransferase 2, CHLOROPLAST IMPORT APPARATUS 1	-	86.515	0	858	CG_1871	6.86886e-11	0.716091	0.762571	0.81799	0.700076	0.693985	0.550167	0.672078	0.685449	0.885877	0.981546	0.881677	0.950684	0.858051	0.877585	0.9418	0.601802	0.589921	0.530213	0.6308	0.591305	0.556098	0.684315	0.713112	0.741951	0.732772	0.692783	0.822247	0.960719	0.96982	1
MD00G1066700	gene	-	-	-	-	IPR008386	not found	-	-	-	-	-	-	CG_1201	6.50616e-12	1	0.837472	0.898065	0.929486	0.851997	0.782297	0.561252	0.448313	0.452249	0.757972	0.753878	0.705012	0.444339	0.453898	0.484237	0.717008	0.600168	0.672235	0.456788	0.541276	0.477742	0.419116	0.458004	0.48967	0.436011	0.458367	0.505092	0.430289	0.398889	0.507109
MD00G1066800	gene	-	GO:0042254; GO:0006364	GO:0043024	-	IPR023799; IPR015946; IPR000238	AT4G34730	RBF1	RbfA domain-containing protein 1	-	66.52	5e-97	282	CG_1131	5.74467e-07	0.515645	0.644836	0.352415	0.486341	0.399249	0.596096	0.479962	0.490712	0.402488	0.489942	0.373369	0.50092	0.626759	0.567156	0.516697	0.952549	1	0.829802	0.681217	0.659461	0.848255	0.917149	0.608915	0.572728	0.529888	0.724479	0.497312	0.708689	0.741864	0.606255
MD00G1067000	gene	-	GO:0000028; GO:0006412	GO:0003723; GO:0003735	GO:0022627; GO:0005840	IPR023407; IPR011332; IPR000592	AT3G61110	RS27A	ARS27A, ribosomal protein S27, RIBOSOMAL PROTEIN S27	-	83.721	1.01e-50	154	-	-	0.626938	0	0	0.618258	0	0.232071	0.7789	0.049371	1	0.158182	0	0.076771	0	0	0	0	0.029246	0	0	0	0	0	0	0.211106	0	0	0	0.326014	0	0
MD00G1067100	gene	-	-	-	-	-	not found	-	-	-	-	-	-	-	-	0.157404	0.025595	0	0.204226	0.419999	0.260516	0.145371	0.522753	0.325322	0.867028	0.272763	0.731638	0.07296	0	0.07625	0.322064	0.162658	0.341879	0.376831	0.244968	0.316563	0	1	0.474933	0.271469	0.130131	0.630506	0.138591	0	0.239718
MD00G1067200	gene	-	GO:0009733	-	-	IPR003676	AT1G19840	SAUR53	SMALL AUXIN UPREGULATED RNA 53	auxin	58.442	2.6e-57	177	CG_2391	2.33549e-05	0.752703	0.695574	0.722298	0.676973	0.655836	0.753956	0.888794	0.924004	1	0.581368	0.715064	0.674819	0.642712	0.605167	0.669966	0.697142	0.794872	0.80182	0.705353	0.567519	0.647952	0.552994	0.553909	0.499425	0.568466	0.527072	0.637736	0.632836	0.679514	0.751208
MD00G1067300	gene	-	GO:0007186; GO:0007165	GO:0019001; GO:0003924; GO:0031683	-	IPR011011; IPR011025; IPR001019; IPR027417	AT2G23460	XLG1	extra-large G-protein 1	-	65.472	0	1162	CG_0371	5.57936e-15	0.456665	0.505951	0.398153	0.526157	0.512576	0.478672	0.717582	0.74457	0.707002	0.336036	0.327695	0.35691	0.586829	0.57373	0.650265	0.63531	0.589036	0.636967	0.884573	0.840589	0.922934	0.898413	0.97235	1	0.577104	0.60114	0.635136	0.782954	0.805265	0.839654
MD00G1067500	gene	-	-	-	-	-	AT4G37090	-	-	-	44.633	4.46e-35	121	CG_0701	6.94123e-11	0.69828	0.828998	0.716878	0.714516	0.621601	0.590997	0.716917	0.564308	0.612874	0.953328	0.985229	1	0.626178	0.857231	0.651647	0.487268	0.621372	0.615359	0.489346	0.754628	0.550814	0.522578	0.595395	0.518883	0.83922	0.744979	0.766268	0.707313	0.715211	0.69837
MD00G1067900	gene	-	GO:0006730	GO:0008270; GO:0004089; GO:0016836	-	IPR041891; IPR001148; IPR036398; IPR023561	AT2G28210	ACA2	alpha carbonic anhydrase 2	-	53.208	3.2e-99	292	CG_0881	3.24446e-09	0.656622	0.555423	0.655223	0.480138	0.433843	0.813712	0.591823	0.562926	0.615241	0.468997	0.672198	0.868716	1	0.633138	0.754892	0.193198	0.090503	0.06381	0.117225	0.076148	0.115968	0.059737	0.085986	0.078	0.230451	0.189152	0.195608	0.476144	0.724399	0.74376
MD00G1068000	gene	-	-	-	-	-	not found	-	-	-	-	-	-	CG_0132	2.69807e-05	0.657349	0.247198	0.392062	0.499223	0.409263	0.568593	0.412773	0.466178	0.440637	0.554767	0.643571	0.769205	0.622373	0.619826	0.861686	0.613618	0.512734	0.496427	0.690532	0.630997	0.740934	0.68321	0.6916	0.883785	0.532511	0.733138	0.810493	0.699802	1	0.713911
MD00G1068300	gene	-	GO:0034968	GO:0042054; GO:0005515; GO:0008270	GO:0005634	IPR015947; IPR046341; IPR001214; IPR036987; IPR025794; IPR003105; IPR003616; IPR007728	AT1G73100	SUVH3	SDG19, SU(VAR)3-9 homolog 3, SET DOMAIN PROTEIN 19	-	48.427	0	625	CG_0961	5.60516e-10	0.720234	0.793732	0.746269	0.695905	0.754591	0.745009	0.740025	0.834637	0.917037	0.739822	0.83163	0.804151	1	0.956033	0.896115	0.656119	0.651416	0.686316	0.710687	0.659247	0.710431	0.607805	0.656295	0.752192	0.657836	0.802715	0.755962	0.76967	0.815509	0.837431
MD00G1068500	gene	-	GO:0005975	GO:0016301; GO:0005524; GO:0008974	-	IPR006082; IPR027417; IPR006083	AT1G32060	PRK	phosphoribulokinase	-	83.582	0	694	CG_1101	1.00585e-05	0.820738	0.656425	0.427863	0.291396	0.509004	1	0.813235	0.957893	0.533885	0.12806	0	0	0.59848	0.131364	0.229756	0.403265	0.365888	0.214036	0.176422	0.329037	0.455985	0.65034	0.625298	0.298944	0.047943	0.208051	0.162989	0.253772	0.053331	0.202869
MD00G1068600	gene	-	GO:0015031	-	GO:0016020; GO:0055038; GO:0032588	IPR007273	AT1G32050	SCAMP5	AtSCAMP5, Secretory carrier membrane protein 5	-	74.725	2.04e-152	426	CG_1101	5.9893e-05	0.758602	0.828277	0.802746	0.702812	0.720524	0.843011	0.938436	0.991737	0.953862	0.586597	0.699012	0.637232	0.717195	0.630342	0.761999	1	0.844797	0.840477	0.560033	0.511904	0.552525	0.438781	0.461691	0.444142	0.446772	0.503343	0.59548	0.622674	0.609482	0.649822
MD00G1068700	gene	-	-	GO:0003676; GO:0005524	-	IPR011545; IPR014001; IPR001650; IPR027417; IPR014014	AT1G31970	STRS1	RH5, STRESS RESPONSE SUPPRESSOR 1	-	74.026	0	695	CG_0881	7.50847e-08	0.812788	0.906565	0.749054	0.837574	0.785467	0.599106	0.802528	0.848376	0.871611	0.779678	0.88639	0.734569	0.871877	0.95714	0.839986	0.495157	0.580625	0.582929	0.642466	0.525755	0.642369	0.764782	0.67126	0.633023	0.910827	0.809704	0.806498	0.904006	1	0.934783
MD00G1069800	gene	-	GO:0006801	GO:0016532; GO:0046872; GO:0005507	GO:0005737	IPR024134; IPR001424; IPR006121; IPR036423; IPR036163	AT1G12520	CCS	AtHMP03, copper chaperone for SOD1, HEAVY METAL ASSOCIATED PROTEIN 3, COPPER/ZINC SUPEROXIDE DISMUTASE COPPER CHAPERONE	-	64.041	1.84e-132	380	-	-	0.7446	0.652993	0.622644	0.394162	0.482127	0.371393	0.63872	0.625351	0.680845	0.375133	0.399477	0.392373	0.69425	0.689314	0.706233	0.912677	0.879728	1	0.953637	0.851258	0.894015	0.839767	0.790756	0.819447	0.839263	0.82017	0.938674	0.86089	0.825047	0.939345
MD00G1069900	gene	-	-	-	-	-	not found	-	-	-	-	-	-	CG_0951	7.08404e-13	0.125849	0.115834	0.169219	0.148324	0.155362	0.155007	0.610298	0.536368	0.590125	0.152935	0.142672	0.12934	0.805063	0.534338	0.799463	0.358864	0.273878	0.274835	0.428946	0.504205	0.415949	0.499783	0.478326	0.414751	0.374356	0.367738	0.317593	1	0.766506	0.963506
MD00G1070000	gene	-	-	GO:0005515	-	IPR001810; IPR036047; IPR017451	not found	-	-	-	-	-	-	-	-	0.646327	0.730399	0.769963	0.63468	0.805256	0.694545	0.51316	0.514744	0.484185	0.444413	0.500862	0.407959	0.988908	1	0.79515	0.591803	0.428383	0.4785	0.634487	0.607437	0.700201	0.67197	0.69285	0.716436	0.395637	0.419717	0.405678	0.786257	0.71399	0.754868
MD00G1070100	gene	-	-	GO:0005515	-	IPR036047; IPR013187; IPR001810; IPR017451	not found	-	-	-	-	-	-	CG_0742	1.33933e-06	0.647683	0.819359	0.821888	0.612051	0.637937	0.28417	0.976426	0.834141	0.750619	0.375875	0.376593	0.190666	0.668963	0.794772	0.265712	0.828776	0.726466	0.668102	0.812079	0.745585	0.901246	0.707998	0.760883	0.814978	0.350363	0.369372	0.368824	1	0.685325	0.807221
MD00G1070400	gene	-	-	GO:0005524; GO:0016887	-	IPR027417; IPR003439; IPR003593	AT3G54540	ABCF4	GCN4, general control non-repressible 4	-	80.058	0	1108	CG_1511	1.28946e-14	0.662908	0.710239	0.712765	0.68675	0.759746	0.795814	0.759939	0.774579	0.864558	0.946733	1	0.951839	0.820447	0.894465	0.862581	0.52417	0.584141	0.530907	0.666919	0.660807	0.681623	0.687237	0.719084	0.714148	0.761444	0.766106	0.72137	0.909429	0.998176	0.965764
MD00G1070600	gene	-	GO:0006094; GO:0019563; GO:0006096; GO:0046166	GO:0004807	GO:0005829	IPR013785; IPR000652; IPR035990	AT3G55440	TPI	CYTOTPI, CYTOSOLIC TRIOSE PHOSPHATE ISOMERASE, triosephosphate isomerase, CYTOSOLIC ISOFORM TRIOSE PHOSPHATE ISOMERASE	-	82.667	2.43e-88	259	CG_0472	2.65855e-06	0.961004	1	0.914735	0.814461	0.631359	0.770835	0.799949	0.72825	0.462535	0.963923	0.877723	0.441799	0.612702	0.451849	0.540624	0.957298	0.820376	0.859511	0.702067	0.781309	0.733513	0.637544	0.558984	0.493042	0.807027	0.462017	0.426058	0.601308	0.568793	0.288004
MD00G1070700	gene	-	-	-	-	IPR043129; IPR004000	AT5G56180	ARP8	actin-related protein 8	-	57.143	6.97e-148	429	CG_2692	9.42662e-05	0.763752	0.634125	0.743564	0.830205	0.796314	0.932128	0.651535	0.892661	0.803789	0.897747	0.898983	1	0.891363	0.889712	0.846326	0.779936	0.638816	0.762165	0.627991	0.658001	0.749625	0.527266	0.587741	0.59278	0.650169	0.742302	0.855044	0.736467	0.540653	0.604709
MD00G1071000	gene	-	GO:0019538; GO:0006508	GO:0046872; GO:0008233; GO:0070006; GO:0030145	GO:0005737	IPR011356; IPR000819; IPR043472; IPR008283	AT2G24200	LAP1	atLAP1, leucyl aminopeptidase 1	-	73.856	1.12e-75	236	CG_2251	3.79579e-14	0.936367	1	0.918356	0.798186	0.726197	0.710548	0.673055	0.69583	0.670933	0.681579	0.61628	0.615033	0.768086	0.928569	0.819589	0.834574	0.826195	0.809017	0.598635	0.568155	0.636368	0.618637	0.645554	0.724523	0.497897	0.52757	0.486621	0.522467	0.537959	0.527786
MD00G1071100	gene	-	GO:0006508; GO:0019538	GO:0030145; GO:0046872; GO:0070006; GO:0008233	GO:0005737	IPR011356; IPR000819	AT2G24200	LAP1	atLAP1, leucyl aminopeptidase 1	-	84	1.27e-106	313	CG_2251	4.98819e-16	0.929695	0.96806	1	0.741189	0.729011	0.655103	0.686332	0.695339	0.788014	0.677079	0.602859	0.575697	0.702543	0.908926	0.77061	0.79187	0.776812	0.827536	0.602018	0.537959	0.614684	0.656872	0.638012	0.643414	0.500118	0.453575	0.443203	0.48913	0.536794	0.539436
MD00G1071200	gene	-	-	GO:0016491	-	IPR023753; IPR036188	AT3G44190	-	FAD/NAD(P)-binding oxidoreductase family protein	-	64.208	4.21e-176	494	CG_2391	8.86366e-07	0.670826	0.615168	0.665967	0.890993	0.980263	0.955081	0.973199	0.988718	0.910514	0.552064	0.553366	0.583487	0.797104	0.798584	1	0.556654	0.549433	0.643239	0.591548	0.63291	0.715458	0.80121	0.725252	0.808512	0.528508	0.485753	0.514696	0.633955	0.659422	0.666898
MD00G1071300	gene	-	GO:0042254	GO:0005525	GO:0005634	IPR037875; IPR027417; IPR039761; IPR030387; IPR007034; IPR012948	AT1G06720	-	P-loop containing nucleoside triphosphate hydrolases superfamily protein	-	61.293	0	1397	CG_1371	2.077e-08	0.722616	0.851976	0.860071	0.758785	0.811444	0.835803	0.740928	0.775016	0.860404	0.904956	0.990697	1	0.893742	0.857491	0.896475	0.618267	0.678157	0.64766	0.663136	0.696173	0.704419	0.708336	0.800309	0.816444	0.67959	0.841694	0.733313	0.898825	0.974715	0.992399
MD00G1071700	gene	-	GO:0006506; GO:0072659	GO:0032216; GO:0016746	GO:0005783; GO:0016020	IPR009447	AT4G17910	-	transferases. transferring acyl groups	-	50.267	2.67e-109	324	CG_2411	3.2719e-06	0.286606	0.341147	0	0.282962	0.431482	0	0.579123	0.42778	0.602364	1	0.987352	0	0.462823	0	0.337471	0	0	0	0	0	0	0.219134	0	0	0	0.057094	0	0	0	0
MD00G1071800	gene	-	GO:0016567	GO:0016740	-	IPR001841; IPR044600; IPR013083	AT5G17600	ATL52	Arabidopsis Tﾃδｳxicos en Levadura 52	-	43.367	4.5e-68	219	CG_0901	0.00014703	0.162564	0.858721	1	0.917765	0.128841	0.904528	0.057238	0.140078	0.528768	0.139582	0.286112	0.037038	0.14655	0.189513	0.128398	0.797055	0.192197	0.162597	0.164971	0.267418	0.314689	0.068249	0.088778	0.366782	0.040882	0.112796	0.073826	0.089098	0.067397	0.231831
MD00G1071900	gene	-	-	-	-	IPR032816	AT1G12450	-	SNARE associated Golgi protein family	-	58.553	1.75e-124	358	CG_2802	3.26625e-12	0.636645	0.745942	0.716236	0.700237	0.595272	0.742482	0.599074	0.626266	0.574802	0.923076	0.970686	0.86983	0.562685	0.672268	0.593243	0.733537	0.774443	0.774835	0.756972	0.785894	0.749737	0.777356	0.784836	0.737554	0.920743	1	0.860298	0.796653	0.74436	0.862124
MD00G1072200	gene	-	GO:0009058	GO:0030170	-	IPR015422; IPR015421; IPR004839; IPR015424	AT1G62960	ACS10	ACC synthase 10	ethylene	60.409	0	625	CG_2791	6.78454e-13	0.998292	0.994112	0.810773	0.794865	0.967138	0.939611	0.914335	1	0.93026	0.830213	0.838094	0.971461	0.786971	0.865054	0.91335	0.425246	0.604954	0.361715	0.369584	0.349606	0.413811	0.561119	0.430998	0.403559	0.487375	0.464559	0.430516	0.620151	0.62999	0.627045
MD00G1072300	gene	-	GO:0000398	GO:0030623; GO:0003723; GO:0008237; GO:0005515; GO:0017070; GO:0008233	-	IPR019581; IPR019580; IPR012592; IPR043172; IPR042516; IPR021983; IPR000555; IPR012337; IPR037518; IPR043173; IPR012591; IPR027652; IPR012984; IPR019582	AT1G80070	SUS2	EMB33, EMB177, EMB14, PRP8, ABNORMAL SUSPENSOR 2, EMBRYO DEFECTIVE 33, EMBRYO DEFECTIVE 177, EMBRYO DEFECTIVE 14, pre-mRNA processing 8	-	94.282	0	4625	CG_0431	3.22543e-16	0.570588	0.669088	0.613845	0.475136	0.470441	0.466403	0.665227	0.692177	0.827011	0.73395	0.639258	0.703555	0.940759	0.890376	0.963533	0.510715	0.587446	0.587044	0.492671	0.483924	0.523924	0.567548	0.543515	0.583731	0.605538	0.67961	0.614278	0.940391	1	0.943381
MD00G1072500	gene	-	GO:0006694	GO:0003854; GO:0016616	-	IPR002225; IPR036291	AT2G23910	-	NAD(P)-binding Rossmann-fold superfamily protein	-	46.441	1.03e-90	272	CG_2511	3.87234e-17	0.008352	0.080916	0.045803	0.005942	0.018182	0.014323	0.282192	0.262595	0.262252	0.066858	0.043749	0.059751	0.520639	0.477931	0.610948	0.171926	0.186792	0.21965	0.169882	0.191697	0.206814	0.429378	0.409083	0.385584	0.102821	0.065559	0.099903	0.863692	0.910706	1
MD00G1072600	gene	-	-	-	-	-	not found	-	-	-	-	-	-	CG_0542	6.80978e-08	0.237659	0.170834	0.189183	0.489015	0.382211	0.435497	0.167951	0.224637	0.220883	0.635092	1	0.916163	0.131134	0.198483	0.102278	0.429962	0.464593	0.506368	0.319137	0.343089	0.396295	0.165352	0.161542	0.116084	0.731509	0.648467	0.72078	0.046004	0.061895	0.054015
MD00G1072700	gene	-	GO:0016579	GO:0004843	-	IPR028889; IPR038765; IPR001394	AT5G22030	UBP8	ubiquitin-specific protease 8	-	52.067	0	624	CG_2531	4.93919e-08	0.458616	0.491523	0.471004	0.440232	0.464171	0.403361	0.526384	0.601499	0.522907	0.717802	0.721958	0.518445	0.577309	0.623815	0.72503	0.657134	0.577307	0.504746	0.744622	0.655034	0.782597	0.510726	0.581572	0.716282	0.57775	0.797457	0.745411	1	0.831866	0.866283
MD00G1072800	gene	-	-	-	-	-	not found	-	-	-	-	-	-	-	-	0.298576	0.973553	0.535383	0.464668	0	0.1275	0.69141	0.427546	1	0.1953	0.75188	0	0.560394	0.163645	0.540465	0.998819	0.538174	0.543873	0.283892	0.23852	0.194227	0.455213	0.274401	0.927389	0.30618	0.447365	0.734737	0.323354	0.348672	0.710127
MD00G1073300	gene	-	-	GO:0005515	-	IPR002885; IPR011990	AT3G16890	PPR40	pentatricopeptide (PPR) domain protein 40	-	55.272	0	706	CG_1411	1.42345e-08	0.302649	0.266008	0.245821	0.18497	0.32172	0.445903	0.657928	0.618695	0.643339	0.664846	0.706818	0.409987	1	0.740423	0.912957	0.351114	0.56165	0.28956	0.483288	0.61306	0.68334	0.76477	0.642746	0.394164	0.552466	0.508423	0.417891	0.775282	0.819289	0.859799
MD00G1073400	gene	-	-	-	-	IPR007650	AT1G78020	FLZ6	FCS like zinc finger 6	-	42.328	1.3e-39	133	CG_0612	1.4455e-05	0.69261	0.739059	0.696115	0.672625	0.717655	0.745008	0.961451	0.868798	0.893503	0.433929	0.567293	0.535825	0.685612	0.722755	0.816202	0.965646	0.898453	1	0.74232	0.672226	0.784134	0.69724	0.6127	0.671807	0.727722	0.660139	0.805722	0.835893	0.872335	0.93199
MD00G1073900	gene	-	-	-	GO:0005886	IPR028144; IPR044850	not found	-	-	-	-	-	-	CG_0462	1.84528e-05	0.580458	0.669866	0.341355	0.79144	0.369761	1	0.578579	0.342507	0.490404	0.378325	0.575883	0.544831	0.38067	0.392377	0.276654	0.493776	0.562538	0.191661	0.298191	0.234943	0.209887	0.229093	0.325097	0.373603	0.120718	0.220825	0.161627	0.168867	0.357082	0.217482
MD00G1074000	gene	-	-	GO:0003885; GO:0016899; GO:0016491; GO:0050660	GO:0016020	IPR010029; IPR036318; IPR016169; IPR016166; IPR007173; IPR010031; IPR006094; IPR016167	AT3G47930	GLDH	L-galactono-1,4-lactone dehydrogenase, L-GALACTONO-1,4-LACTONE DEHYDOROGENASE	-	81.949	0	954	CG_0901	5.55194e-12	1	0.977588	0.978795	0.803536	0.786757	0.766593	0.701301	0.777528	0.713991	0.677901	0.699843	0.734813	0.666957	0.776778	0.603365	0.681819	0.781305	0.837646	0.654277	0.595342	0.67125	0.603777	0.638799	0.646582	0.615164	0.653914	0.655014	0.543897	0.635432	0.54633
MD00G1074100	gene	-	-	-	-	IPR036865; IPR001251	AT3G10210	-	SEC14 cytosolic factor family protein / phosphoglyceride transfer family protein	-	75.63	3.17e-127	363	CG_1951	5.25988e-12	0.964281	1	0.920764	0.874653	0.918133	0.882379	0.871528	0.941106	0.953489	0.907599	0.818263	0.8229	0.860585	0.928765	0.981996	0.805294	0.778881	0.874472	0.642634	0.671506	0.732558	0.67686	0.731176	0.786009	0.625667	0.650261	0.698245	0.74199	0.739553	0.718016
MD00G1075100	gene	-	GO:0007010	GO:0008017	-	IPR009768	AT1G24764	MAP70-2	microtubule-associated proteins 70-2	-	64.603	0	769	CG_2791	1.0687e-06	0.572972	0.546722	0.496738	0.563741	0.560473	0.559808	0.747858	0.759574	0.874265	1	0.496614	0.498263	0.535262	0.566146	0.597556	0.310641	0.458647	0.481524	0.247997	0.400784	0.398383	0.394556	0.349312	0.400679	0.31653	0.291839	0.254108	0.402243	0.402813	0.336234
MD00G1075300	gene	-	-	-	-	IPR002048; IPR044590; IPR011992	AT2G27480	-	Calcium-binding EF-hand family protein	-	52.209	2.4e-83	249	CG_0511	3.01622e-13	0.844944	0.790964	0.688599	0.465217	0.408034	0.354652	0.512258	0.638203	0.537724	0.530922	0.652711	0.586721	0.752284	0.983658	0.696804	0.684783	0.755477	0.612104	0.473535	0.368511	0.357089	0.546512	0.470803	0.509137	0.613204	0.481832	0.511701	0.948659	0.954358	1
MD00G1075400	gene	-	GO:0005975	GO:0004553	GO:0046658	IPR044965; IPR000490; IPR017853	AT2G27500	-	Glycosyl hydrolase superfamily protein	-	69.67	1.6e-177	500	-	-	0.493752	0.604087	0.626416	0.380323	0.356405	0.416861	0.58679	0.569172	0.565607	0.656173	0.79277	0.550275	1	0.585008	0.646798	0.375588	0.546699	0.379012	0.313707	0.453056	0.398944	0.490897	0.426259	0.439569	0.532751	0.671635	0.242351	0.63722	0.353201	0.644874
MD00G1075500	gene	-	GO:0022900	GO:0051536; GO:0009055; GO:0051537	-	IPR010241; IPR036010; IPR001041; IPR012675	AT2G27510	FD3	ferredoxin 3	-	62.069	3.47e-59	180	CG_0501	3.28217e-13	0.970271	0.918416	1	0.786727	0.860328	0.778205	0.552061	0.599505	0.585777	0.873483	0.859414	0.77827	0.676762	0.710866	0.628787	0.638652	0.638517	0.653764	0.522193	0.476109	0.564379	0.436806	0.421457	0.482951	0.720302	0.704618	0.711336	0.513999	0.493379	0.473713
MD00G1075700	gene	-	-	-	-	IPR011692	AT5G61820	-	-	-	56.311	1.54e-163	468	CG_0591	9.75028e-14	0.959798	0.905483	0.910976	0.608097	0.5837	0.458891	0.608588	0.616702	0.572597	0.187291	0.222965	0.157023	0.585052	0.538173	0.640565	1	0.905315	0.768935	0.578131	0.538811	0.565337	0.613722	0.606353	0.676196	0.195105	0.179841	0.18426	0.544207	0.534039	0.592532
MD00G1075800	gene	-	GO:0055085	GO:0005509	-	IPR023395; IPR002067; IPR002048; IPR011992; IPR018108	AT5G51050	APC2	Mitochondrial substrate carrier family protein	-	75.889	0	792	CG_0261	0.000351395	0.772487	0.987379	0.826942	0.608207	0.73479	0.750835	0.716609	0.883564	0.75248	0.818716	1	0.808312	0.705793	0.798423	0.683503	0.685169	0.775342	0.762185	0.640183	0.642201	0.631901	0.796952	0.677735	0.649977	0.766756	0.79442	0.793595	0.700377	0.695811	0.636958
MD00G1076000	gene	-	-	GO:0005515	-	IPR011990; IPR002885; IPR046848	AT5G61800	-	Pentatricopeptide repeat (PPR) superfamily protein	-	51.911	0	530	-	-	0.545031	0.338736	0.532364	0.814004	0.722989	0.456937	0.621968	0.583501	0.54396	1	0.562061	0.277304	0.627206	0.326082	0.262347	0.349142	0.40424	0.356622	0.405148	0.550325	0.273853	0.319846	0.088252	0.154939	0.326519	0.152236	0.303965	0.739874	0.923312	0.544444
MD00G1076100	gene	-	-	-	-	-	AT5G07330	-	-	-	47.26	5e-40	132	CG_0421	2.0902e-16	0.117728	0	0.13024	0.173591	0.180964	0.034949	0.489671	0.55975	0.506128	0.205524	0.275907	0.13085	0.577623	0.652151	1	0.065403	0.055495	0.032136	0.18453	0.085484	0.336656	0.466314	0.43795	0.659408	0.037348	0.035534	0.032646	0.685703	0.509711	0.641712
MD00G1076200	gene	-	GO:0009451	GO:0005515; GO:0003723	GO:0043231	IPR046848; IPR011990; IPR045215; IPR002885	AT2G29760	OTP81	QED1, ORGANELLE TRANSCRIPT PROCESSING 81	-	36.129	1.63e-142	431	-	-	0.286603	1	0.576029	0.608555	0.43674	0.431414	0.740323	0.849824	0.823105	0.427562	0.70914	0.592741	0.833481	0.781064	0.328776	0.424977	0.346309	0.402793	0.450849	0.269986	0.117885	0.376212	0.594866	0.544765	0.092349	0.283312	0.398398	0.559935	0.453333	0.633902
MD00G1076300	gene	-	GO:0030433; GO:0006457	GO:0051082; GO:0005515; GO:0005509	GO:0005783; GO:0005789	IPR013320; IPR001580; IPR009033	AT5G61790	CNX1	calnexin 1	-	72.305	0	779	CG_2561	3.64574e-12	0.764027	0.9863	0.783628	0.832087	0.761017	0.8028	0.44309	0.522578	0.40229	0.950006	0.940935	1	0.420989	0.469957	0.449039	0.389991	0.41151	0.379226	0.761319	0.519822	0.557992	0.395995	0.379902	0.440907	0.466352	0.444434	0.445664	0.29974	0.315082	0.290094
MD00G1076400	gene	-	-	-	-	IPR002999; IPR047395; IPR016071; IPR016685; IPR035437	AT5G07350	Tudor1	AtTudor1, TSN1, TUDOR-SN protein 1, Arabidopsis thaliana TUDOR-SN protein 1	-	71.844	0	1415	CG_0161	3.29017e-12	0.425319	0.513436	0.448492	0.504287	0.557307	0.577967	0.479622	0.588683	0.553418	0.841957	0.917505	1	0.570667	0.49045	0.448598	0.354177	0.472907	0.448479	0.446081	0.42905	0.415854	0.525267	0.551931	0.516989	0.436897	0.424051	0.382642	0.47852	0.501393	0.47709
MD00G1076700	gene	-	-	GO:0003824	-	IPR000120; IPR036928; IPR023631	AT5G07360	-	Amidase family protein	-	76.394	0	870	CG_0742	1.20316e-05	0.838387	0.952304	0.944647	0.4492	0.434405	0.504852	0.67616	0.698395	0.520903	0.16316	0.353448	0.239084	0.433304	0.359552	0.456942	0.341629	0.49666	0.576792	0.701721	0.564906	0.74804	0.657793	0.649229	0.689193	0.288843	0.086818	0.183428	0.660532	0.740298	1
MD00G1076800	gene	-	GO:0032958	GO:0016301; GO:0051765; GO:0008440	GO:0005634; GO:0005737	IPR038286; IPR005522	AT5G61760	IPK2BETA	IPK2B, INOSITOL POLYPHOSPHATE KINASE 2 BETA	-	57.092	1.92e-125	362	CG_1721	3.98409e-05	0.718543	1	0.861251	0.785409	0.792487	0.675166	0.830378	0.874787	0.833347	0.677875	0.734548	0.548162	0.80733	0.713754	0.629329	0.66721	0.672878	0.781856	0.451858	0.498753	0.641359	0.615091	0.554398	0.660465	0.75555	0.656266	0.744323	0.705683	0.686617	0.702275
MD00G1076900	gene	-	-	-	-	-	AT5G42320	-	Zn-dependent exopeptidases superfamily protein	-	58.371	6.08e-87	262	CG_0542	6.77309e-06	0.961342	0.928457	0.853174	0.807719	0.801708	0.725949	0.256147	0.657541	0.6539	0.97359	1	0.69422	0.590538	0.560624	0.654082	0.557582	0.604643	0.555646	0.703969	0.604929	0.835161	0.691949	0.334597	0.445558	0.731221	0.943987	0.967812	0.62708	0.425228	0.755961
MD00G1077000	gene	-	-	GO:0003924; GO:0005525	-	IPR027417; IPR005225; IPR001806	AT1G16920	RABA1b	RAB11, BEX5, RAB GTPase homolog A1B, BFA-visualized exocytic trafficking defective 5	-	85.714	1.51e-138	387	CG_1511	7.95344e-12	0.401381	0.420627	0.392772	0.328898	0.436769	0.445948	0.598558	0.80852	0.704396	1	0.810561	0.938776	0.792725	0.993152	0.874612	0.259103	0.364718	0.391432	0.268388	0.241861	0.281078	0.321871	0.341134	0.502673	0.711762	0.545744	0.383402	0.935462	0.774948	0.787172
MD00G1077100	gene	-	-	GO:0005515	-	IPR011990	AT1G78770	APC6	anaphase promoting complex 6	-	66.049	1.02e-133	389	CG_1571	1.8221e-05	0.17479	0	0.327643	0.230374	0	0.19509	0.525414	0.605184	0	0	0.255455	0.395556	0.360837	0	0.161279	0.79758	0.416205	0.311246	0.556942	0.146277	0.607162	0.569545	1	0.868746	0.550017	0.459632	0	0.518284	0.461605	0.857969
MD00G1077300	gene	-	-	-	-	IPR001611; IPR003591; IPR032675; IPR013210	AT1G17240	RLP2	AtRLP2, receptor like protein 2	-	42.192	1.51e-174	518	-	-	0	0.108231	0	0.160031	0.329758	0.69247	0.296581	0.501533	0.311324	0.455214	0	0.117655	0	0.684163	0.106715	0.309477	1	0	0	0.110946	0.189754	0	0.224879	0.149088	0.275472	0.108486	0	0.288453	0.323092	0
MD00G1077900	gene	-	GO:0006486; GO:0006490	GO:0004378; GO:0016757; GO:0000033	GO:0012505	IPR027054; IPR001296	AT1G78800	-	UDP-Glycosyltransferase superfamily protein	-	61.538	2.48e-72	224	CG_0561	1.77629e-08	0.572268	0.470327	0.45272	0.681966	0.680996	0.673233	0.487946	0.528482	0.526863	0.503207	0.500513	0.371972	0.664988	0.562775	0.531897	0.597058	0.711901	0.586543	0.649795	0.625882	0.637676	0.672961	0.646008	0.646845	0.781829	0.907921	0.718425	0.950816	0.867991	1
MD00G1078000	gene	-	-	-	-	-	not found	-	-	-	-	-	-	CG_2621	1.84981e-10	0.315288	0.301303	0.196235	0.195986	0.252973	0.162833	0.249664	0.210501	0.32185	0.247942	0.339338	0.238152	0.372156	0.440273	0.499457	0.420241	0.419263	0.344394	0.480218	0.332527	0.277669	0.442332	0.349064	0.360157	0.437151	0.613138	0.601172	1	0.834133	0.671552
MD00G1078100	gene	-	GO:0046488	GO:0052742; GO:0005524; GO:0000285	-	IPR002498; IPR027409; IPR044769; IPR002423; IPR027483; IPR027484	AT1G34260	FAB1D	FORMS APLOID AND BINUCLEATE CELLS 1A	-	49.014	0	1232	CG_1111	3.20634e-24	0.379037	0.431411	0.430064	0.354081	0.362186	0.332859	0.616333	0.693024	0.705871	0.257323	0.330907	0.274722	1	0.808913	0.970954	0.430741	0.3972	0.374525	0.406712	0.396532	0.370248	0.562301	0.511637	0.5569	0.366764	0.364195	0.372701	0.956334	0.923965	0.929497
MD00G1078300	gene	-	GO:0006338; GO:0006355	GO:0005515	-	IPR031120; IPR001680; IPR015943; IPR036322; IPR020472; IPR011494	AT3G44530	HIRA	homolog of histone chaperone HIRA	-	70.981	0	1375	CG_2821	1.40542e-13	0.496302	0.576905	0.491895	0.516322	0.48455	0.488886	0.598054	0.70727	0.639773	0.73547	0.78943	0.703564	0.80949	0.889692	0.818143	0.594298	0.50752	0.613705	0.523452	0.513965	0.53721	0.609526	0.595233	0.63912	0.673627	0.698939	0.704706	0.821158	1	0.745241
MD00G1078400	gene	-	GO:0008104; GO:0015031	-	-	IPR042277; IPR005061	AT1G34220	ISTL1	IST1-LIKE 1	-	63.679	6.63e-152	449	CG_1471	8.95351e-14	0.707324	0.800889	0.739408	0.715464	0.675776	0.673287	0.677512	0.706862	0.702724	0.836241	0.917881	1	0.781593	0.807025	0.707947	0.582249	0.649499	0.575287	0.600334	0.587326	0.568519	0.620912	0.567803	0.636587	0.666723	0.675725	0.636933	0.721579	0.775051	0.661424
MD00G1078500	gene	-	GO:0006468	GO:0004672; GO:0005524	-	IPR000719; IPR001611; IPR032675; IPR011009; IPR013210	AT1G31420	FEI1	FEI 1, FEI2	-	78.147	0	911	CG_1331	1.64449e-12	0.641418	0.896303	0.783076	0.634021	0.620004	0.668922	0.870572	0.974065	0.971173	0.543518	0.617789	0.56928	0.784466	0.779466	0.732174	0.578572	0.614406	0.633784	0.766679	0.691153	0.823888	0.87892	0.838689	0.819132	0.454907	0.594469	0.478013	0.772142	0.972633	1
MD00G1078600	gene	-	-	GO:0005515	-	IPR036770; IPR002110	AT5G61230	ANK6	PIA2, ankyrin repeat protein 6, phytochrome interacting ankyrin-repeat protein 2	-	76.667	8.47e-81	237	CG_1411	1.97645e-11	0.426487	0.452584	0.404554	0.663016	0.626041	0.571086	0.808165	0.689012	0.922194	0.823842	0.743588	0.857332	0.777786	0.869936	0.973407	0.602983	0.580918	0.522271	0.648208	0.58927	0.647577	0.701041	0.624747	0.726744	0.546901	0.494913	0.482938	0.936212	0.940255	1
MD00G1078900	gene	-	GO:0006310; GO:0006260; GO:0006281	GO:0005524; GO:0003676; GO:0004386; GO:0043138	-	IPR018982; IPR001650; IPR004589; IPR036388; IPR014001; IPR027417; IPR044876; IPR001313; IPR011545; IPR032284; IPR002121	AT1G31360	RECQL2	MED34, RECQ helicase L2, RECQ 2	-	71.227	0	1057	CG_2131	2.55665e-11	0.475917	0.563375	0.538498	0.633542	0.582198	0.56571	0.747579	0.819353	0.890998	0.645798	0.665314	0.546216	0.943775	0.884356	0.867765	0.79654	0.635516	0.775083	0.771639	0.805687	0.778307	0.770244	0.866439	0.772336	0.86811	0.828986	0.828058	0.931375	0.968718	1
MD00G1079100	gene	-	GO:0006468	GO:0004672; GO:0005524; GO:0005515	-	IPR001611; IPR001245; IPR000719; IPR013210; IPR011009; IPR003591; IPR032675	AT3G47570	-	Leucine-rich repeat protein kinase family protein	-	44.99	0	843	CG_0201	0.000139572	0.729766	1	0.834983	0.701573	0.61455	0.607762	0.709172	0.743284	0.758394	0.485169	0.542381	0.348237	0.481564	0.655399	0.279419	0.553761	0.260139	0.35344	0.476612	0.299612	0.256532	0.430327	0.283327	0.190921	0.539655	0.481294	0.897885	0.443963	0.538592	0.43985
MD00G1079200	gene	-	-	GO:0016791	-	IPR002013	AT3G51830	SAC8	SAC domain-containing protein 8, TRANSMEMBRANE PROTEIN G5P	-	61.86	0	535	CG_2881	6.47704e-05	0.78973	0.722975	0.8525	0.721034	0.773035	0.832314	0.743478	1	0.932673	0.606026	0.650655	0.66152	0.787775	0.908489	0.770415	0.710732	0.832821	0.764178	0.835936	0.745935	0.785245	0.751021	0.806906	0.800779	0.780277	0.63996	0.722205	0.862004	0.840399	0.97021
MD00G1079300	gene	-	GO:0000398	-	GO:0071011; GO:0005686; GO:0005689; GO:0071013	IPR005345	AT2G30000	-	PHF5-like protein	-	91.509	4.81e-65	192	-	-	0.544128	0.67158	0.74401	0.793858	0.598798	0.811534	0.774832	0.793985	1	0.535362	0.631094	0.492343	0.671295	0.942752	0.61325	0.685086	0.810898	0.737978	0.681516	0.793053	0.906206	0.939647	0.656463	0.816156	0.625413	0.578939	0.80127	0.918596	0.735821	0.75235
MD00G1079400	gene	-	-	-	-	IPR002013	AT3G51830	SAC8	SAC domain-containing protein 8, TRANSMEMBRANE PROTEIN G5P	-	69.919	3.34e-57	188	CG_2792	9.25879e-10	0	0	0	0	0	0.207866	0	0	0	0	0	0	0	0	0	0.440979	0.298325	0.630365	0.714576	0.346631	0.554013	0.392032	0.594588	0.425615	0.451459	0.399256	0.626211	0.243477	0.38435	1
MD00G1079500	gene	-	-	GO:0016791	-	IPR002013	not found	-	-	-	-	-	-	-	-	0	0	0	0	0	0.665562	0	0.300317	0	0	0	0	0.452277	0	0	0	0	0	0.979937	0	1	0.49249	0	0.635286	0.335993	0.436422	0	0.638462	0	0
MD00G1079700	gene	-	-	-	-	-	not found	-	-	-	-	-	-	-	-	0.0995	0	0	0	0.10058	0	0	0	0.158162	0	0	0	0	0.690506	0.38299	0.562724	0.788597	0.456709	0	0.137623	0.190143	1	0.183645	0.599765	0	0	0.534216	0	0	0
MD00G1079900	gene	-	GO:0000398	-	GO:0005689; GO:0071011; GO:0005686; GO:0071013	IPR005345	AT1G07170	-	PHF5-like protein	-	99.01	3.92e-69	202	CG_2791	8.14002e-12	0.618428	0.594705	0.507906	0.405572	0.50397	0.318837	0.441097	0.588859	0.659904	0.782103	0.951714	0.681697	1	0.654853	0.568209	0	0.10487	0.071437	0.037559	0.059183	0.037389	0.183539	0.131421	0.104479	0.072891	0.029397	0.021841	0	0	0.143134
MD00G1080000	gene	-	GO:0006468	GO:0005515; GO:0005524; GO:0004672	-	IPR000719; IPR003591; IPR001611; IPR013210; IPR032675; IPR011009	AT3G47570	-	Leucine-rich repeat protein kinase family protein	-	45.311	0	847	CG_0221	8.04646e-16	0.057547	0	0.019675	0.020355	0.073234	0	0.196978	0.110387	0.109471	0	0	0.0341	0.119997	0.062234	0	0.54472	0.461013	0.705767	0.717258	0.602711	0.581353	0.889781	0.847753	0.442238	0.551604	0.551528	0.682846	0.85357	0.718121	1
MD00G1080100	gene	-	GO:0006635	GO:0016627; GO:0003995; GO:0050660	GO:0005777	IPR037069; IPR006091; IPR009075; IPR046373; IPR045008; IPR009100; IPR036250	AT3G51840	ACX4	acyl-CoA oxidase 4, SHORT-CHAIN ACYL COA OXIDASE	JA	49.85	7.9e-93	283	CG_0221	2.16228e-10	0	0	0	0	0	0.064189	0	0	0	0	0	0	0	0	0.170173	0.353438	0.333463	0.422047	0.576907	0.366203	1	0.661543	0.577079	0.565918	0.60916	0.530491	0.421782	0.265661	0.733809	0.707862
MD00G1080300	gene	-	-	-	-	-	not found	-	-	-	-	-	-	CG_0351	1.90153e-16	0.213442	0.302307	0.317115	0.613912	0.558901	0.548079	0.009674	0.017265	0.012569	0.802362	1	0.807277	0.020786	0.01623	0.019428	0.045899	0.081948	0.065931	0.06667	0.085908	0.083059	0.026325	0.036446	0.026264	0.249801	0.293637	0.365744	0.027772	0.01158	0.015399
MD00G1080400	gene	-	-	-	-	-	AT5G62270	GCD1	GAMETE CELL DEFECTIVE 1	-	77.6	5.18e-61	192	-	-	0.787093	0.609172	0.729991	0.822486	0.858394	0.726513	0.664269	0.993947	0.77824	0.572536	0.691428	0.661699	0.689049	0.708563	0.930545	0.624825	0.714493	0.689002	0.808947	0.736875	0.847893	0.678531	0.736406	0.644557	0.651642	0.692793	0.876374	0.749012	0.783511	1
MD00G1080700	gene	-	GO:0046040; GO:0044208; GO:0006164	GO:0000166; GO:0004019	GO:0005737	IPR042110; IPR042111; IPR042109; IPR001114; IPR027417	AT3G57610	ADSS	adenylosuccinate synthase	-	80.285	0	804	CG_1261	5.40314e-13	0.71717	0.796427	0.826111	0.677795	0.818812	0.789902	0.597129	0.570072	0.71557	0.995903	0.931693	1	0.798829	0.699767	0.747069	0.653452	0.526444	0.586648	0.489746	0.492533	0.530289	0.455462	0.454166	0.498815	0.70048	0.677246	0.825564	0.709673	0.660138	0.664338
MD00G1080800	gene	-	GO:0016126	GO:0016491; GO:0050660; GO:0004506	GO:0016020; GO:0005783	IPR036188; IPR013698; IPR006076; IPR040125	AT1G58440	XF1	SQE1, DRY2, SQUALENE EPOXIDASE 1, DROUGHT HYPERSENSITIVE 2	BR	75.378	0	752	CG_1201	1.98695e-13	0.929387	1	0.873883	0.598333	0.806966	0.86536	0.245988	0.218541	0.238116	0.639888	0.925566	0.635272	0.402862	0.433055	0.219596	0.475381	0.340568	0.290606	0.233759	0.354185	0.27011	0.135428	0.16082	0.269433	0.380414	0.296372	0.173335	0.149916	0.143044	0.169437
MD00G1080900	gene	-	-	-	-	IPR024709; IPR019378	AT1G14020	RRT4	RG-I rhamnosyltransferase 4	-	71.26	0	756	CG_0161	0.00014923	0.500835	0.636008	0.386185	0.621139	0.373061	0.448654	0.439151	0.719163	0.439323	1	0.81306	0.948	0.424146	0.812509	0.496018	0.363814	0.597004	0.317375	0.194619	0.597154	0.874429	0.617194	0.541832	0.706181	0.413598	0.459491	0.373288	0.502118	0.485068	0.447721
MD00G1081600	gene	-	GO:0006364	GO:0003755; GO:0003677	GO:0005634	IPR000297; IPR046357; IPR043323	AT1G26550	-	FKBP-like peptidyl-prolyl cis-trans isomerase family protein	-	91.667	1.08e-72	214	CG_0681	1.34678e-09	0.58635	0.613709	0.608108	0.71862	0.675648	0.361287	0.679931	0.6585	0.517861	0.369896	0.450023	0.381077	0.419062	0.412529	0.312924	0.711717	0.61	0.577212	0.770797	0.702963	0.811343	1	0.805654	0.892017	0.424841	0.277286	0.348233	0.717996	0.580341	0.641928
MD00G1082000	gene	-	-	-	-	IPR024489	not found	-	-	-	-	-	-	CG_1311	7.00739e-17	0.101155	0.119686	0.095759	0.060385	0.087277	0.036957	0.162566	0.097484	0.113661	0.042763	0.058739	0.070928	0.347954	0.343628	0.35405	0.155362	0.159658	0.093925	0.191784	0.235365	0.272798	0.389739	0.391542	0.459882	0.260022	0.18698	0.217472	0.768332	0.82324	1
MD00G1082100	gene	-	-	-	-	IPR003591; IPR001611; IPR013210; IPR032675	AT1G72300	PSY1R	PSY1 receptor	-	46.696	0	561	CG_1211	4.94723e-15	0.11079	0.144093	0.143147	0.166018	0.134888	0.156844	0.280874	0.35597	0.123592	0.086709	0.087485	0.091081	0.115349	0.149464	0.128328	0.172557	0.202567	0.207266	0.489559	0.457481	0.404544	0.705073	1	0.747971	0.090362	0.092607	0.068803	0.321215	0.233526	0.349158
MD00G1082300	gene	-	-	-	-	IPR001611; IPR003591; IPR032675	AT1G72300	PSY1R	PSY1 receptor	-	40.789	7.72e-68	244	CG_1211	2.78764e-13	0.024815	0	0.108771	0.023725	0.09297	0.035433	0.283056	0.190674	0.194274	0	0.075874	0	0.140669	0.133037	0.043361	0.089711	0.131282	0.231671	0.485895	0.273336	0.335472	1	0.880837	0.653902	0.121696	0	0	0	0.145982	0.310616
MD00G1082500	gene	-	-	-	-	IPR001611; IPR032675	AT1G17250	RLP3	RFO2, AtRLP3, RESISTANCE TO FUSARIUM OXYSPORUM 2, receptor like protein 3	-	49.164	2.14e-78	256	CG_1521	2.325e-12	0.138134	0.209652	0.10785	0.308073	0.525458	0.334276	0.392101	0.601422	0.377419	0.107515	0.038332	0.196427	0.771717	0.956786	1	0	0.09037	0	0	0.022625	0	0	0.027844	0.018412	0	0	0	0	0	0
MD00G1082600	gene	-	-	-	-	IPR001611; IPR032675	AT1G72300	PSY1R	PSY1 receptor	-	41.026	2.81e-49	173	CG_1731	8.16544e-07	0.258853	0.156757	0.218132	0.378938	1	0.568166	0	0.968848	0	0.025421	0	0	0	0	0	0	0	0	0	0	0	0	0	0	0	0	0	0	0	0
MD00G1082700	gene	-	-	-	-	-	not found	-	-	-	-	-	-	CG_1501	4.88757e-05	0.212271	1	0.348234	0.233511	0	0	0.739348	0.149643	0.172863	0	0.169698	0	0.800133	0.605708	0.187803	0	0	0	0	0	0	0	0	0	0	0	0	0	0	0
MD00G1082900	gene	-	-	-	-	IPR003591; IPR001611; IPR013210; IPR032675	AT1G72300	PSY1R	PSY1 receptor	-	45.138	0	553	CG_2121	2.30939e-20	0.159067	0.146479	0.338979	0.619798	0.561669	0.47359	1	0.998089	0.796638	0.079319	0.168943	0.081268	0.871779	0.588706	0.96306	0.016942	0	0	0	0.044018	0.091239	0	0.018714	0.036393	0	0	0	0	0	0
MD00G1083000	gene	-	-	-	-	IPR040217; IPR045865; IPR002912	AT1G12420	ACR8	ACT domain repeat 8	-	68.75	0	625	CG_0161	1.49321e-19	0	0	0	0.118047	0.101873	0.047599	0.021448	0.026405	0.009703	0.718198	0.9445	1	0.092925	0.073094	0.057406	0	0.007038	0.014376	0.03266	0.045119	0.043571	0	0.028496	0.022351	0.188477	0.110194	0.214436	0.06043	0.052514	0.036668
MD00G1083100	gene	-	-	GO:0003680	-	IPR005175; IPR039605	AT4G12080	AHL1	AT-hook motif nuclear-localized protein 1	-	65.407	2.99e-133	383	CG_1291	1.1004e-13	0.45334	0.43164	0.432979	0.520399	0.584463	0.509446	1	0.87354	0.870475	0.339534	0.338511	0.365462	0.89773	0.64092	0.855626	0.416135	0.369854	0.472103	0.354327	0.435952	0.489037	0.674272	0.83402	0.756373	0.136369	0.175145	0.205577	0.645338	0.681565	0.610924
MD00G1083200	gene	-	-	-	-	-	not found	-	-	-	-	-	-	-	-	0.441456	0.476886	0.408319	1	0.619396	0.341778	0.291591	0.488391	0.54226	0.5943	0.642202	0.406896	0.39044	0.769961	0.262685	0.574714	0.54546	0.4649	0.425071	0.380688	0.873178	0.327225	0.305593	0.422428	0.666242	0.296003	0.990249	0.499683	0.962625	0.505164
MD00G1083500	gene	-	-	GO:0004499; GO:0050661; GO:0050660	-	IPR000960; IPR020946; IPR036188	AT1G19250	FMO1	flavin-dependent monooxygenase 1	-	41.393	2.03e-133	397	CG_2481	4.55064e-08	0.163256	0.287072	0.154539	0.261834	0.199185	0.099533	0.89577	0.545018	0.890717	0.244149	0.207865	0.173992	0.966076	0.790837	0.376275	0.315905	0.307696	0.194578	0.362117	0.358572	0.413597	0.341632	0.685887	0.125571	0.19717	0.132531	0.120173	0.897944	0.378115	1
MD00G1083700	gene	-	GO:0055085	GO:0042910; GO:0015297	GO:0016020; GO:0009507	IPR044644; IPR029303; IPR002528	AT4G38380	-	MATE efflux family protein	-	62.921	0	638	CG_0151	9.55374e-11	0.622923	0.680724	0.575833	0.632695	0.566516	0.551802	0.579428	0.565277	0.55438	1	0.902083	0.933099	0.729699	0.745402	0.810978	0.721712	0.656029	0.624149	0.70652	0.597421	0.55628	0.663816	0.712698	0.658328	0.707138	0.73865	0.758253	0.915242	0.891086	0.894376
MD00G1083800	gene	-	-	-	-	IPR036779; IPR018392	AT2G17120	LYP1	LYM2, CL-1, lysM domain GPI-anchored protein 2 precursor, CEBiP-like 1, LysM-containing receptor protein 1	-	48.588	4.88e-95	287	CG_1691	1.42241e-10	0.296975	0.29182	0.268033	0.355278	0.34326	0.442699	0.803278	0.984599	0.877258	0.753858	0.731	0.674635	1	0.383899	0.708399	0.072457	0	0.07784	0.280921	0.110529	0.109059	0.293198	0.119112	0.222072	0.098014	0.149085	0.163626	0.660982	0.490238	0.345798
MD00G1083900	gene	-	-	GO:0008374; GO:0016746	-	IPR002123; IPR045252	AT5G60620	GPAT9	glycerol-3-phosphate acyltransferase 9	-	86.022	0	678	CG_2701	7.03706e-15	0.504797	0.562116	0.514671	0.605042	0.582234	0.528863	0.485819	0.54605	0.54293	1	0.951802	0.874501	0.686331	0.794329	0.568174	0.598497	0.604767	0.558746	0.549138	0.640573	0.644369	0.597722	0.569848	0.623796	0.723353	0.683211	0.697354	0.731611	0.81607	0.722052
MD00G1084000	gene	-	GO:0000463	GO:0003735; GO:0003723	GO:0022625	IPR035808; IPR039699; IPR016082; IPR005998; IPR012988; IPR036919	AT1G80750	-	Ribosomal protein L30/L7 family protein	-	52.893	2.13e-87	259	CG_1401	5.96586e-10	0.538081	0.613148	0.747538	0.604144	0.614461	0.462969	0.749409	0.680628	0.86391	0.81828	0.853091	0.492265	0.952564	0.920975	1	0.370375	0.53505	0.343225	0.425981	0.40211	0.4877	0.450063	0.636964	0.458944	0.423415	0.487204	0.320791	0.812251	0.461024	0.923323
MD00G1084200	gene	-	GO:0006355	GO:0003690	-	IPR038538; IPR003690	AT5G06811	-	-	-	45.034	2.5e-163	479	-	-	0.427611	0.53551	0.853065	0.35132	0.294737	0.633961	0.734146	0.273425	0.428977	0.726657	0.193551	0.643618	0.257287	1	0.512533	0.497273	0.183566	0.542112	0.515445	0.279302	0.889967	0.529962	0.452057	0.563765	0.06559	0.36055	0.18451	0.492574	0.589237	0
MD00G1084300	gene	-	-	-	-	IPR046349; IPR004146	AT5G40320	-	Cysteine/Histidine-rich C1 domain family protein	-	33.398	3.65e-56	200	CG_1101	1.85871e-06	0.306896	0.359516	0.326912	0.574671	0.900565	0.431989	0.756156	0.632279	1	0.286443	0.356147	0.284614	0.372792	0.389983	0.192071	0.204345	0.231376	0.407145	0.370628	0.288567	0.387236	0.473704	0.466499	0.580375	0.100697	0.109006	0.158426	0.324115	0.227232	0.138677
MD00G1084400	gene	-	-	-	-	-	not found	-	-	-	-	-	-	CG_0241	0.000117473	0.567149	0.616625	0.652643	0.455374	0.596148	0.660627	0.503002	0.662488	0.573856	0.885737	0.594327	0.973768	0.753054	0.756993	1	0.574207	0.354717	0.391763	0.548632	0.416375	0.86008	0.731128	0.81541	0.824734	0.800386	0.589782	0.44238	0.820575	0.794141	0.882152
MD00G1084600	gene	-	-	GO:0005525; GO:0003924; GO:0008017	GO:0016020; GO:0005874; GO:0005737	IPR027417; IPR020850; IPR000375; IPR003130; IPR022812; IPR045063; IPR001401; IPR030381	AT3G60190	DL1E	ADL4, ADLP2, EDR3, DRP1E, ADL1E, ARABIDOPSIS DYNAMIN-LIKE 4, DYNAMIN-LIKE PROTEIN 2, ENHANCED DISEASE RESISTANCE 3, DYNAMIN-RELATED PROTEIN 1E, DYNAMIN-like 1E	-	76.849	0	1009	CG_2281	1.93119e-10	0.937526	0.865942	0.901732	0.92546	0.80984	0.626245	0.596824	0.543683	0.480826	1	0.989603	0.952858	0.627942	0.672778	0.572873	0.503569	0.577455	0.523371	0.378626	0.378951	0.439151	0.479205	0.50896	0.531111	0.603696	0.495706	0.626135	0.608942	0.614023	0.699326
MD00G1085000	gene	-	-	-	-	-	not found	-	-	-	-	-	-	CG_2882	3.37012e-07	0.052604	0.10017	0.264133	0.262938	0.283425	0.516263	0.10739	0.20941	0.14962	0.444796	0.870194	1	0.144962	0.09086	0.361564	0.140539	0.494638	0.317865	0.520711	0.27433	0.388678	0.364296	0.387449	0.508251	0.462514	0.549815	0.829247	0	0.133853	0
MD00G1085100	gene	-	GO:0006221; GO:0006241	GO:0003883	-	IPR017926; IPR029062; IPR027417; IPR033828; IPR004468; IPR017456	AT1G30820	CTPS1	CTP synthase 1	-	74.563	0	952	CG_0741	1.37651e-13	0.16698	0.175668	0.167647	0.346714	0.337196	0.349621	0.035083	0.042693	0.034665	0.614022	1	0.850644	0.031787	0.044964	0.023553	0.240857	0.236734	0.203764	0.075439	0.087116	0.078067	0.058591	0.057782	0.064564	0.557509	0.611529	0.787276	0.046041	0.040429	0.049922
MD00G1085200	gene	-	-	-	-	IPR029063	AT5G44600	-	S-adenosyl-L-methionine-dependent methyltransferases superfamily protein	-	58.681	2.27e-111	327	-	-	0.689408	1	0.739697	0.734868	0.934569	0.653347	0.551218	0.55589	0.39009	0.422646	0.471855	0.465296	0.43442	0.62031	0.421468	0.739752	0.529561	0.723795	0.651167	0.454936	0.69545	0.839136	0.642551	0.635664	0.510208	0.562991	0.392409	0.529077	0.440949	0.595512
MD00G1085300	gene	-	GO:0006355	GO:0003677	-	IPR003441; IPR036093	AT1G79580	SMB	ANAC033, URP7, SOMBRERO, Arabidopsis NAC domain containing protein 33, UAS-TAGGED ROOT PATTERNING7	-	56.203	1.71e-130	379	CG_2521	1.80592e-13	0.121195	0.413915	0.442275	0.163427	0.093227	0.370019	0.410664	0.553224	0.43942	0.951024	1	0.729787	0.771563	0.541904	0.680058	0	0	0	0	0	0	0.032925	0.031282	0	0	0	0	0	0	0
MD00G1085400	gene	-	-	-	-	-	not found	-	-	-	-	-	-	-	-	0	0	1	0.140813	0.584399	0	0	0.20557	0.341591	0.444725	0.150211	0.308928	0.161208	0.315861	0.523112	0	0.076746	0	0	0.282333	0.352445	0.277155	0.100897	0	0	0	0.501449	0.286218	0	0.516805
MD00G1085500	gene	-	GO:1902600	GO:0046961	GO:0033179; GO:0000220	IPR026028; IPR002490	AT4G39080	VHA-A3	vacuolar proton ATPase A3	-	78.863	0	1321	CG_2201	2.29673e-10	0.635894	0.673827	0.667663	0.592336	0.566227	0.560209	0.654615	0.658627	0.724876	0.728834	0.674771	0.670896	0.909762	0.934565	0.872767	0.558223	0.565924	0.495957	0.533466	0.516253	0.474272	0.511244	0.485581	0.487013	0.66829	0.705437	0.687627	1	0.961562	0.907191
MD00G1085600	gene	-	GO:0006270; GO:0006271; GO:0000727; GO:1902975; GO:0032508; GO:0006268	GO:0003678; GO:0003697; GO:0005524; GO:0017116; GO:0003677	GO:0005634; GO:0042555	IPR001208; IPR031327; IPR027925; IPR003593; IPR012340; IPR033762; IPR041562; IPR008047; IPR027417	AT2G16440	MCM4	MINICHROMOSOME MAINTENANCE 4	-	71.882	0	1231	CG_0862	1.93324e-07	0.367057	0.616345	0.747308	0.581793	0.434924	0.477354	0.899997	0.710133	0.453188	0.342468	0.298392	0.280053	0.472589	0.544064	0.577294	0.447188	0.525267	0.413498	0.748927	0.64538	0.587849	1	0.647705	0.659064	0.266114	0.389226	0.133118	0.30971	0.203085	0.0977
MD00G1085900	gene	-	-	GO:0005515	-	IPR013083; IPR036770; IPR002110; IPR001841	AT5G57740	XBAT32	XB3 ortholog 2 in Arabidopsis thaliana	-	65.302	0	627	CG_2081	3.43501e-17	0.217501	0.22775	0.291225	0.313801	0.335716	0.328356	0.409059	0.45012	0.431832	0.395764	0.448541	0.450868	0.506559	0.530669	0.571714	0.518786	0.596685	0.537737	0.697779	0.659519	0.692551	0.77674	0.843338	0.895843	0.627186	0.6302	0.482159	0.871387	0.7981	1
MD00G1086100	gene	-	GO:0007018	GO:0005524; GO:0003777; GO:0008017	-	IPR027640; IPR021881; IPR001752; IPR027417; IPR036961	AT2G21300	-	ATP binding microtubule motor family protein	-	59.086	0	1042	CG_1111	1.22274e-12	0.389838	0.606805	0.403187	0.308108	0.44002	0.407624	0.679139	0.665178	0.83968	0.487874	0.42598	0.429407	1	0.848574	0.846576	0.39577	0.316993	0.235471	0.403319	0.480784	0.535322	0.539374	0.415655	0.453801	0.357723	0.438994	0.396528	0.920773	0.936499	0.720468
MD00G1086200	gene	-	GO:0006120	-	GO:0005747	IPR008011; IPR033034; IPR045292	AT4G34700	CIB22	AtCIB22, NDUFB9, B22, B22 subunit of eukaryotic mitochondrial Complex I	-	81.034	4.32e-67	198	CG_0051	2.14397e-16	1	0.918513	0.98656	0.692846	0.697944	0.680449	0.602436	0.601568	0.569376	0.597782	0.652618	0.545988	0.556334	0.575842	0.530473	0.961244	0.981472	0.905383	0.606618	0.601717	0.570354	0.577964	0.594726	0.508807	0.521218	0.520059	0.51601	0.554071	0.556732	0.450233
MD00G1086500	gene	-	-	-	-	IPR006740	AT4G23490	-	Protein of unknown function (DUF604)	-	68.868	0	763	CG_1021	5.76405e-11	0.260965	0.248407	0.180918	0.388939	0.248934	0.38926	0.392508	0.481592	0.422736	0.171096	0.314472	0.169753	0.189501	0.23507	0.201749	0.533588	0.479784	0.392726	0.724944	0.872168	0.572214	0.906284	1	0.888095	0.453145	0.411152	0.277469	0.863306	0.686361	0.632195
MD00G1086900	gene	-	-	-	-	-	AT2G43990	-	-	-	34.477	4.42e-50	182	-	-	0.268126	0.116677	0.859998	0.489509	0.144489	1	0.220247	0.326782	0.266356	0.841057	0.664355	0.308466	0.205494	0.650153	0.632777	0.02992	0.193571	0	0.345979	0.189995	0.713439	0.635746	0.406905	0.583426	0.165257	0	0.245437	0.072707	0.123565	0.275773
MD00G1087000	gene	-	GO:0006152	GO:0016799; GO:0008477	GO:0005829	IPR023186; IPR036452; IPR001910	AT1G05620	URH2	NSH2, uridine-ribohydrolase 2, nucleoside hydrolase 2	-	79.193	0	529	-	-	0.849603	0.914909	0.802967	0.643043	0.548006	0.523343	0.59306	0.583026	0.547948	0.760862	0.81086	0.785078	0.679232	0.808718	0.623929	1	0.907914	0.882621	0.839665	0.743329	0.755864	0.791525	0.803442	0.77134	0.597001	0.611649	0.533605	0.654316	0.746629	0.680991
MD00G1087100	gene	-	GO:0052746; GO:0032957	GO:0052725; GO:0052726; GO:0005524; GO:0000287; GO:0047325	GO:0005737	IPR008656; IPR040464	AT2G43980	ITPK4	AtITPK4, inositol 1,3,4-trisphosphate 5/6-kinase 4	-	46.214	9.44e-99	301	CG_0141	0.000382978	0.404164	0.405433	0.498869	0.534026	0.599847	0.415301	0.611698	0.598224	0.640452	0.463958	0.521603	0.427195	0.845735	0.674497	1	0.499496	0.35649	0.259936	0.48494	0.557591	0.552238	0.727949	0.73028	0.796404	0.600934	0.678427	0.691986	0.667922	0.426834	0.844153
MD00G1087200	gene	-	-	-	-	-	not found	-	-	-	-	-	-	CG_0221	0.000157015	0	0	0	0	0	0	0	0	0	0	0	0	0	0	0	0.476984	0.477794	0.332669	0	0.570349	0.179996	0	0	0.142014	0.548961	0	1	0	0.666878	0.91403
MD00G1087300	gene	-	GO:0006396	GO:0003729; GO:0003676; GO:0003723	GO:0005634; GO:0005844; GO:1990904	IPR035979; IPR045180; IPR002344; IPR000504; IPR012677; IPR036388; IPR036390; IPR034878; IPR006630	AT2G43970	LARP6b	AtLARP6b, La related protein 6b	-	50.728	2.1e-113	346	CG_2452	6.65968e-10	0.759005	0.858044	0.749163	0.789346	0.7746	0.68058	0.871332	0.786711	0.764037	0.662023	0.589818	0.670346	0.995489	0.91574	1	0.649843	0.676558	0.682926	0.794489	0.836119	0.874933	0.980841	0.888049	0.958991	0.510699	0.569081	0.502015	0.968395	0.900989	0.986663
MD00G1087400	gene	-	GO:0006812	GO:0005216	GO:0031359	IPR038951	AT2G43950	OEP37	chloroplast outer envelope protein 37, ARABIDOPSIS CHLOROPLAST OUTER ENVELOPE PROTEIN 37	-	65.079	3.1e-146	417	CG_0951	1.27406e-05	0.860428	0.82833	0.813971	0.814754	0.761875	0.773156	0.845362	0.843002	0.854593	0.61708	0.744044	0.756949	0.893371	0.891397	0.826196	0.798751	0.854994	0.815306	0.862733	0.82778	0.882509	0.782256	0.770279	0.844405	0.787598	0.81028	0.803709	0.987483	1	0.884793
MD00G1087500	gene	-	-	GO:0008757	-	IPR044995	AT2G43945	-	-	-	71.595	2.29e-129	369	-	-	0.627031	0.68569	1	0.564828	0.552765	0.556198	0.541751	0.568447	0.720958	0.561066	0.601791	0.62755	0.805803	0.748068	0.685426	0.735372	0.771967	0.759802	0.506953	0.614223	0.544845	0.589071	0.7466	0.831097	0.726555	0.646832	0.630036	0.660803	0.780811	0.764191
MD00G1087600	gene	-	GO:0046856	GO:0005515; GO:0004439; GO:0016791	-	IPR036691; IPR000300; IPR036322; IPR046985; IPR005135; IPR001680; IPR015943	AT2G43900	5PTase12	inositol-polyphosphate 5-phosphatase 12	-	68.851	0	1626	CG_2261	8.05618e-16	0.002398	0	0.001769	0.001735	0	0	0.00398	0.002214	0	0	0.003492	0	0	0.002331	0.007964	0.269848	0.182996	0.127441	0.367937	0.340279	0.303379	0.50016	0.539433	0.506796	0.300269	0.305376	0.24605	0.785474	1	0.874313
MD00G1087700	gene	-	-	GO:0005515	-	IPR036770; IPR002110; IPR026961	AT2G31820	-	Ankyrin repeat family protein	-	72.667	0	849	CG_1391	8.58643e-11	0.605704	0.568297	0.547521	0.251147	0.329544	0.274635	0.685903	0.623251	0.688482	0.331931	0.43677	0.338501	0.843547	0.724105	0.792451	0.550077	0.527851	0.613384	0.559279	0.534905	0.572652	0.86318	0.781994	1	0.446052	0.31035	0.313306	0.554263	0.63552	0.707432
MD00G1088100	gene	-	-	GO:0008171	-	IPR029063; IPR002935	AT4G34050	CCoAOMT1	caffeoyl coenzyme A O-methyltransferase 1	-	88.525	1.07e-163	454	CG_0661	4.64533e-08	0.275109	0.138401	0.149057	0	0.056317	0.088334	0	0	0	0	0.150507	0	0	0.201878	0	0.639704	0.501403	0.633152	0.306048	0.245471	0.205038	0.765623	0.691132	1	0.34077	0.336752	0.473641	0.50537	0.235612	0.54204
MD00G1088600	gene	-	-	-	-	IPR006476	AT3G10250	-	Plant protein 1589 of unknown function	-	65.538	3.69e-157	442	CG_0182	0.000163563	0.542304	0.718562	0.724316	0.844126	0.981048	1	0.77578	0.914966	0.814467	0.813981	0.799227	0.862385	0.66911	0.733753	0.796866	0.830924	0.760898	0.729307	0.926315	0.825568	0.983786	0.725159	0.800181	0.847851	0.906455	0.978418	0.976006	0.809721	0.829167	0.863685
MD00G1089200	gene	-	GO:0006457	GO:0051082; GO:0016887; GO:0005524	-	IPR003593; IPR004487; IPR019489; IPR003959; IPR027417	AT1G33360	-	ATP-dependent Clp protease	-	60.765	0	766	CG_2691	2.81864e-05	0.979285	0.858298	1	0.561045	0.685635	0.558693	0.690979	0.507935	0.713216	0.749497	0.524796	0.538263	0.692288	0.637936	0.635353	0.689163	0.808464	0.870193	0.653471	0.718895	0.864982	0.871514	0.79092	0.888178	0.700223	0.594811	0.733724	0.819305	0.718966	0.885965
MD00G1089400	gene	-	-	-	-	IPR013899	AT3G15390	SDE5	silencing defective 5	-	38.508	4.32e-91	286	CG_2711	8.93331e-10	0.631799	0.640735	0.429798	0.383218	0.223142	0.06293	0.216623	1	0.895196	0.137057	0.146984	0.113189	0.505786	0.522592	0.428557	0	0	0.017336	0.022397	0.039412	0	0.069845	0.01228	0	0.012989	0	0	0	0.046574	0
MD00G1089500	gene	-	-	-	-	-	not found	-	-	-	-	-	-	-	-	1	0.303719	0.396771	0.43409	0.146087	0.496841	0.208101	0.529341	0.464374	0.625095	0.467074	0.072033	0.367656	0.631685	0.222905	0	0.330452	0.120987	0.167715	0.37432	0	0.664351	0.25727	0.155441	0	0.136051	0.665665	0.322376	0.186293	0.150776
MD00G1089600	gene	-	GO:0006952	-	GO:0016020	IPR004326	AT5G53760	MLO11	MILDEW RESISTANCE LOCUS O 11	-	65.171	0	736	-	-	0	0.475428	0.393615	0	0	0	0.429955	0.350439	0	0.092185	0.017906	0	0	0	0	0.172911	0	0.321757	0	0	0	0	0.117854	0.238446	0	0.206389	0	1	0.344939	0.305228
MD00G1089700	gene	-	-	GO:0005525	GO:0005730	IPR023179; IPR012971; IPR030378; IPR006073; IPR027417; IPR024929	AT1G52980	AtNug2	Nug2, nuclear/nucleolar GTPase 2	-	68.394	0	778	CG_2311	5.10478e-12	0.780554	0.76198	0.846033	0.722402	0.701375	0.684497	0.917027	0.939705	1	0.797911	0.882196	0.865759	0.877508	0.860368	0.882414	0.621074	0.651226	0.709196	0.630681	0.709961	0.772939	0.817642	0.852722	0.809763	0.657756	0.644048	0.680707	0.922223	0.873154	0.929012
MD00G1090000	gene	-	-	GO:0005515	-	IPR001611; IPR003591; IPR032675	AT3G15410	-	Leucine-rich repeat (LRR) family protein	-	63.591	0	716	CG_0951	2.03723e-08	0.728472	0.793707	0.619766	0.666807	0.577026	0.527135	0.724006	0.767302	0.644888	0.661734	0.709357	0.788639	0.866175	0.834451	0.902483	0.705754	0.665766	0.710729	0.625893	0.64578	0.635236	0.723237	0.705922	0.815363	0.569017	0.626429	0.604642	0.914903	0.864872	1
MD00G1090300	gene	-	-	-	-	-	not found	-	-	-	-	-	-	CG_0511	0.000257564	0.596761	0.625248	0.370481	0.333231	0.452779	0.212176	0.24947	0.361065	0.251706	0.233504	0.431048	0.533677	0.502415	1	0.326738	0.405346	0.16444	0.242069	0.237217	0.234754	0.276144	0.656667	0.370288	0.318993	0.655983	0.238181	0.430614	0.527554	0.662742	0.74336
MD00G1090500	gene	-	-	-	-	-	not found	-	-	-	-	-	-	CG_0461	2.28539e-05	0	0.183305	0.187728	0.115134	0.10574	0.057532	0.153614	0	0	0.091308	0.146008	0.180208	0.040131	0.091004	0.238991	0.269794	0.246164	0.171319	0.506283	0.18552	1	0.430869	0.232998	0.789948	0.269412	0.69752	0.454134	0.403548	0.165643	0.341014
MD00G1090600	gene	-	-	-	-	-	not found	-	-	-	-	-	-	-	-	0.617539	0.57377	0.466847	0.776074	0.64731	0.292281	0.300478	0.586811	0.778945	0.641741	0.348659	0	0	0.614259	0.482894	0.788161	0.833184	0.509211	1	0.494328	0.854094	0.981706	0.491336	0.41038	0.315812	0.307127	0	0.315198	0	0.320346
MD00G1090900	gene	-	GO:0009395	GO:0004630; GO:0003824	GO:0005886	IPR024632; IPR035892; IPR001736; IPR011402; IPR015679; IPR000008	AT3G15730	PLDALPHA1	PLD, phospholipase D alpha 1, PHOSPHOLIPASE D	-	81.178	0	1367	CG_1871	2.73766e-11	0.616076	0.654113	0.500999	0.616363	0.630037	0.561657	0.5708	0.666304	0.524004	1	0.88799	0.833927	0.98816	0.986385	0.9792	0.410663	0.442268	0.462865	0.467947	0.497435	0.487115	0.536235	0.56022	0.607931	0.816199	0.826347	0.605846	0.863669	0.87726	0.817327
MD00G1091100	gene	-	-	GO:0005515	-	IPR009060; IPR015940	AT2G26920	-	Ubiquitin-associated/translation elongation factor EF1B protein	-	47.988	2.11e-174	511	-	-	0.466067	0.576345	0.476622	0.618338	0.547727	0.530647	0.616441	0.562794	0.490185	1	0.857614	0.977426	0.574259	0.787452	0.604471	0.537335	0.43209	0.428283	0.567384	0.66607	0.615491	0.763059	0.705622	0.802225	0.783159	0.763676	0.67436	0.658233	0.731822	0.668299
MD00G1091200	gene	-	GO:0006624	-	GO:0043231	IPR008506	AT2G23940	-	Protein of unknown function (DUF788)	-	75.723	2.13e-100	286	-	-	0.803029	0.769357	0.989348	0.735893	0.79889	0.681028	0.724133	0.748649	0.77709	1	0.88263	0.727009	0.787231	0.752973	0.910946	0.867231	0.784435	0.810645	0.737451	0.631467	0.87354	0.741846	0.720267	0.894441	0.629026	0.7045	0.651323	0.885185	0.731008	0.844605
MD00G1091400	gene	-	GO:0006468	GO:0004672	-	IPR011009; IPR000719; IPR001245	AT2G24360	STYK	RAF22, serine/threonine/tyrosine protein kinase	-	83.036	1.2e-66	207	-	-	0.676145	0.96712	0.634652	0.559698	0.633826	0.463124	0.406466	0.580604	0.642021	0.507101	0.919061	0.649482	0.765829	0.827179	0.767136	0.8012	1	0.933562	0.696524	0.551551	0.680174	0.652505	0.744448	0.859358	0.461271	0.602359	0.442128	0.951588	0.829244	0.826175
MD00G1091500	gene	-	-	-	-	-	not found	-	-	-	-	-	-	-	-	0.664447	0	0	0.209483	0	0	0	0.356169	0	0	0.128071	0.434424	0.155067	0.467391	0	0	0.664062	0	0.325431	0	0.619529	0.355771	0	0.571826	0.463709	0.200209	1	0	0	0.786658
MD00G1091600	gene	-	GO:0006468	GO:0004672; GO:0005524	-	IPR001245; IPR000719; IPR011009	AT4G31170	RAF28	RAF-like MAPKKK 28	-	73.986	1.4e-153	434	-	-	0.795883	0.88785	0.76721	0.549751	0.524456	0.461146	0.61771	0.548235	0.554925	0.726147	0.752861	0.855887	0.738251	0.751551	0.629468	0.968118	0.990194	1	0.695172	0.764867	0.612614	0.85422	0.853057	0.923205	0.536322	0.513047	0.506976	0.902234	0.871358	0.875202
MD00G1091800	gene	-	-	GO:0070403	-	IPR003000; IPR029035; IPR026590; IPR026591; IPR026587	AT5G09230	SRT2	AtSRT2, sirtuin 2	-	72.727	0	587	CG_0691	1.75951e-07	0.836479	1	0.761338	0.481657	0.595272	0.664806	0.783203	0.571476	0.70535	0.591318	0.598606	0.77971	0.617624	0.578137	0.681756	0.489327	0.661725	0.59521	0.402563	0.364715	0.522779	0.539541	0.456176	0.450948	0.5252	0.513553	0.574418	0.573066	0.531085	0.508119
MD00G1092000	gene	-	-	-	-	-	not found	-	-	-	-	-	-	-	-	0.398278	0.540641	0.43196	0.597505	0.589221	0.725757	0.729371	0.682049	0.353496	0.591181	0.708038	0.673103	0.953185	0.517565	0.562454	0.705714	0.634756	0.502208	0.409752	0.674168	0.961493	0.60512	0.57464	0.928859	0.448214	0.708587	0.816669	0.541051	0.793783	1
MD00G1092100	gene	-	-	GO:0046983; GO:0003677	-	IPR045259; IPR008906; IPR012337; IPR025525	AT3G42170	DAYSLEEPER	BED zinc finger ;hAT family dimerisation domain	-	30.691	8.85e-60	206	CG_2661	2.39521e-07	0.438776	0.351944	0.412835	0.539025	0.44674	0.512758	0.669885	0.734195	0.681727	0.569798	0.887852	0.679809	0.810745	0.798199	0.626824	0.753168	0.683018	0.651834	0.799101	0.64971	0.635154	0.908111	0.784743	0.773034	0.678365	0.620504	0.547452	0.844405	0.783947	1
MD00G1092500	gene	-	-	-	-	IPR003854	AT1G75750	GASA1	GAST1 protein homolog 1	-	68.354	2.05e-33	111	CG_1101	3.75604e-12	0.160662	0.153024	0.127131	0.400129	0.474151	0.502375	0.938388	0.903693	1	0.215432	0.071798	0.127956	0.075877	0.12503	0.078096	0.13511	0.108916	0.124327	0.173719	0.10203	0.100495	0.152283	0.172306	0.145659	0.024776	0.009242	0	0.263069	0.138198	0.213222
MD00G1092600	gene	-	GO:0000209; GO:0031146	GO:0005515	GO:0019005	IPR036047; IPR039588; IPR001810	AT4G15563	-	-	-	49.686	8.6e-48	157	CG_0262	5.81018e-13	0.571679	0.526436	0.547988	0.684743	0.792265	0.779126	0.761672	0.737095	0.720729	0.45521	0.506704	0.505517	0.579341	0.605689	0.600863	0.749692	0.705436	0.779916	1	0.945719	0.857937	0.819901	0.871299	0.768305	0.729679	0.789967	0.764287	0.643676	0.568467	0.621595
MD00G1092800	gene	-	-	-	-	-	not found	-	-	-	-	-	-	CG_2791	0.000399482	0.335929	0.226322	0.591125	0.26549	0.437077	0.896424	0.695729	0.838379	1	0.630703	0.724145	0.528497	0.732284	0.495473	0.563529	0.320907	0	0.113497	0.173919	0.131306	0.191772	0.311687	0.421184	0.525535	0.336405	0.120323	0.851704	0.252172	0.466544	0.380294
MD00G1092900	gene	-	-	-	-	IPR036812; IPR023210	AT1G60710	ATB2	NAD(P)-linked oxidoreductase superfamily protein	-	62.464	2.44e-154	437	CG_0462	2.27354e-08	0.915367	0.902094	0.395327	0.383531	0.751192	0.279974	0.524842	1	0.616549	0.343937	0.680617	0.239607	0.275584	0.595166	0.235594	0	0.068238	0.145442	0	0	0	0.09035	0.093782	0.077287	0	0.038491	0.018994	0	0.053962	0.074281
MD00G1093000	gene	-	-	-	-	-	not found	-	-	-	-	-	-	-	-	0.92341	0.399016	0	0.476474	0.093653	0.284687	1	0	0.742003	0	0	0	0.41052	0.72825	0.54892	0.409389	0.449442	0.534145	0.379186	0.172201	0	0	0.663232	0	0.216133	0.407994	0	0	0	0.330299
MD00G1093200	gene	-	-	-	-	IPR007608	not found	-	-	-	-	-	-	CG_1801	1.06773e-09	0.60639	0.520051	0.718296	0.398297	0.424662	0.407451	0.502484	0.377536	0.629774	0.315949	0.222537	0.169755	1	0.855744	0.826975	0.586068	0.475317	0.513259	0.317224	0.342126	0.290492	0.431291	0.329423	0.358317	0.17329	0.189561	0.129616	0.569836	0.476966	0.360254
MD00G1093300	gene	-	-	GO:0005515	-	IPR044646; IPR011990	AT4G18975	-	Pentatricopeptide repeat (PPR) superfamily protein	-	65.343	2.33e-122	352	CG_0991	3.4724e-07	0.399699	0.3565	0.453913	0.350971	0.353832	0.290444	0.33114	0.314386	0.412433	0.295662	0.327809	0.280039	0.86203	1	0.702731	0.878401	0.755869	0.728584	0.793721	0.767623	0.652262	0.752402	0.769167	0.78828	0.372379	0.404134	0.438309	0.630252	0.551207	0.483147
MD00G1093400	gene	-	GO:0006508	GO:0004252; GO:0008236	-	IPR036852; IPR034197; IPR037045; IPR010259; IPR000209; IPR046450; IPR015500; IPR003137; IPR041469; IPR045051	AT5G45650	-	subtilase family protein	-	62.853	0	979	CG_0551	2.47819e-08	0.276983	0.302562	0.354176	0.503542	0.539335	0.41582	0.396192	0.481607	0.414807	0.140784	0.128634	0.130224	0.844106	1	0.593059	0.264341	0.250738	0.169648	0.366704	0.355228	0.332225	0.30174	0.298753	0.352755	0.242899	0.20784	0.182412	0.621339	0.365002	0.417771
MD00G1093500	gene	-	-	-	-	-	AT5G45660	-	-	-	44.444	7.16e-53	170	CG_2892	9.14329e-06	0.250888	0.170945	0.34919	0.54562	0.571413	0.164271	0.276134	0.527796	0.38495	0	0.119756	0	0.251228	0.159569	0.114969	0.356813	0.103685	0.302938	0.332948	0.33436	0.800518	0.798129	1	0.354908	0	0.09221	0.11788	0.341635	0.195974	0.271451
MD00G1093800	gene	-	-	-	-	-	not found	-	-	-	-	-	-	-	-	0.760377	0	0	0	0	0	0	0	0	0	0	0	0	0.65488	0.480322	0	0	0	0.687305	0	0	0	0.213257	0.950725	0	0	0.762018	0.527201	1	0
MD00G1094100	gene	-	GO:1902600; GO:0055085; GO:0006812	GO:0015297	GO:0016020	IPR038770; IPR006153	AT5G41610	CHX18	CATION/H+ EXCHANGER 18, cation/H+ exchanger 18	-	67.98	0	1092	CG_0462	2.13729e-07	0.552873	1	0.613931	0.486953	0.575486	0.891295	0.570435	0.598231	0.726907	0.501764	0.647627	0.499175	0.616522	0.54579	0.436422	0.59653	0.45872	0.349717	0.154566	0.227723	0.374333	0.218613	0.131595	0.608369	0.226384	0.301248	0.201745	0.233887	0.25808	0.289647
MD00G1094600	gene	-	-	-	-	IPR043424	AT5G41620	-	-	-	56.69	2.22e-89	280	-	-	0.421061	0.421706	0.324406	0.375688	0.539566	0.429482	0.495034	0.461627	0.60733	0.293619	0.387748	0.298904	0.479119	0.42946	0.509966	0.433653	0.430799	0.398317	0.299392	0.650773	0.490024	0.507997	0.557913	1	0.432005	0.259964	0.22166	0.507711	0.415249	0.608594
MD00G1094900	gene	-	-	-	-	IPR029044	AT2G45320	-	-	-	64.232	2e-175	495	CG_0761	6.42105e-06	0.613819	0.543728	0.602663	0.691222	0.71325	0.730298	0.724871	0.89888	0.669218	0.855441	0.81413	1	0.693778	0.843858	0.872527	0.628765	0.688046	0.59232	0.71429	0.552275	0.540814	0.603202	0.591386	0.731023	0.472258	0.4199	0.459528	0.6842	0.845141	0.936576
MD00G1095100	gene	-	-	-	-	IPR011205; IPR036465	AT5G13210	-	Uncharacterised conserved protein UCP015417. vWA	-	57.081	0	764	CG_1841	6.07909e-08	0.219128	0.380142	0.388223	0.676023	0	0.22838	0.129588	0.20654	0.261756	0.208599	0.288947	0.38358	0.616544	1	0.243596	0.03227	0.035888	0.099221	0.078716	0.024229	0	0.087795	0.07151	0.106632	0.025543	0.057437	0	0.092348	0.098724	0.175394
MD00G1095300	gene	-	GO:0045910; GO:0006298	GO:0004519; GO:0005524; GO:0016887; GO:0030983	-	IPR007696; IPR027417; IPR046893; IPR036063; IPR005747; IPR002625; IPR036187; IPR000432	AT1G65070	-	DNA mismatch repair protein MutS. type 2	-	54.454	0	947	CG_0182	1.23326e-14	0.416028	0.327283	0.392528	0.563544	0.554724	0.5158	0.35656	0.42961	0.35657	0.58021	0.702356	0.690393	0.352758	0.404526	0.506819	0.440183	0.448038	0.513923	0.479439	0.533652	0.49292	0.412487	0.404653	0.367035	0.902458	0.930587	1	0.452767	0.472713	0.475076
MD00G1095400	gene	-	-	-	-	IPR024286; IPR044828; IPR029055	AT4G27450	HUP54	HYPOXIA RESPONSE UNKNOWN PROTEIN 54	-	45.2	1.86e-77	235	CG_1371	2.83316e-07	0.191198	0.161088	0.218836	0.574346	0.337886	0.315499	0.408614	0.362727	0.449926	0.644134	0.606134	0.610741	0.519575	1	0.512393	0.142833	0.149786	0.147033	0.189113	0.256137	0.197246	0.212514	0.167194	0.143551	0.351523	0.399433	0.456314	0.325948	0.279191	0.250431
MD00G1095600	gene	-	-	-	-	IPR015940; IPR013899	AT3G15390	SDE5	silencing defective 5	-	36.24	5.52e-80	258	CG_2922	2.99489e-13	0.305418	0.338035	0.304679	0.747482	0.506094	0.519301	0.267025	0.338212	0.280074	0.882515	0.995917	0.910892	0.108868	0.209359	0.126588	0.192188	0.263621	0.256819	0.353339	0.341713	0.332195	0.133075	0.115339	0.135569	0.595214	0.644371	1	0.150988	0.134155	0.123226
MD00G1095700	gene	-	GO:0006879	-	GO:0005829; GO:0005634	IPR002109; IPR036249; IPR033658; IPR004480; IPR013766	AT4G04950	GRXS17	AtGRXS17, monothiol glutaredoxin 17, Arabidopsis thaliana monothiol glutaredoxin 17	-	72.211	0	734	CG_1471	1.51669e-16	0.691103	0.672452	0.769323	0.502867	0.506923	0.459413	0.468593	0.476584	0.569092	0.960739	0.984312	1	0.574707	0.617137	0.55561	0.329089	0.357265	0.368604	0.338616	0.314532	0.351696	0.438445	0.400201	0.432525	0.384257	0.377244	0.374625	0.476575	0.544643	0.468008
MD00G1095800	gene	-	-	GO:0005515	-	IPR002885; IPR011990	AT4G21705	-	Tetratricopeptide repeat (TPR)-like superfamily protein	-	60.083	0	604	CG_1371	8.53408e-07	0.503596	0.714637	0.438001	0.649595	0.398236	0.531109	0.616058	0.508794	0.715796	1	0.819309	0.467214	0.61208	0.712999	0.832686	0.132281	0.326882	0.197583	0.25601	0.468827	0.319135	0.341686	0.52304	0.440691	0.59654	0.493458	0.542219	0.759679	0.568913	0.612103
MD00G1095900	gene	-	GO:0006355; GO:0006357	GO:0003700; GO:0000978; GO:0043565	GO:0005634	IPR027725; IPR036390; IPR000232; IPR036388	AT5G62020	HSFB2A	HEAT SHOCK TRANSCRIPTION FACTOR B2A, heat shock transcription factor B2A	-	37.113	2.16e-37	131	CG_0161	1.55549e-09	0.077878	0.06013	0	0.067515	0.048475	0.312586	0	0	0	0.624524	1	0.294733	0.120753	0.336169	0.082711	0	0.059012	0	0	0	0	0	0.057556	0	0.379027	0.070625	0.027709	0	0	0
MD00G1096000	gene	-	GO:0006511; GO:0071712	GO:0061630; GO:0044390; GO:0046872	GO:0005783	IPR045103; IPR001841; IPR018957; IPR013083	AT4G03510	RMA1	RING membrane-anchor 1	-	42.06	2.35e-56	181	CG_1621	8.00604e-15	0.081617	0.089847	0.064705	0.09987	0.085032	0.117842	0.092183	0.091023	0.126645	0.202964	0.294109	0.2958	0.146668	0.250091	0.142773	0.266428	0.443249	0.358768	0.385763	0.459107	0.40415	0.192899	0.201469	0.186686	0.795995	1	0.90768	0.171036	0.216673	0.250689
MD00G1096200	gene	-	GO:0051321; GO:0051177; GO:0007131	-	-	IPR044221	AT5G23610	-	-	-	33.611	3.87e-47	166	CG_2261	6.88075e-06	0.391625	0.332925	0.240608	0.327912	0.187952	0.395802	0.312716	0.69279	0.378638	0.45099	0.268243	0.882241	0.484366	0.436489	0.66544	0.480068	0.652626	0.746187	0.545692	0.782779	0.5469	0.724864	0.532982	0.933249	0.736892	0.929335	0.604906	0.853916	0.785244	1
MD00G1096600	gene	-	GO:0006355	GO:0003677	-	IPR036093; IPR003441	AT1G33060	NAC014	ANAC014, NAC 014	-	43.716	6.72e-130	404	CG_0191	9.33546e-17	0.315941	0.354053	0.401063	0.428554	0.513362	0.529616	0.682333	0.614451	0.689421	0.529955	0.597112	0.580472	0.859723	0.823666	0.899681	0.536675	0.55486	0.504127	0.5664	0.606606	0.649183	0.678379	0.712392	0.730962	0.70628	0.64059	0.61008	0.932795	1	0.926319
MD00G1096700	gene	-	-	-	-	-	not found	-	-	-	-	-	-	-	-	0.29866	0.245615	0.262374	0.623203	0.510484	0.560336	0.301033	0.277012	0.264079	0.638999	0.668605	0.656343	0.193343	0.231521	0.237932	0.250349	0.327203	0.402042	0.272259	0.300406	0.327628	0.13065	0.142568	0.112476	0.610952	0.688665	1	0.072887	0.080345	0.098763
MD00G1096800	gene	-	-	-	-	-	AT5G64180	-	-	-	75.333	1.65e-64	194	-	-	0.119263	0.288264	0.248361	0.349142	0.344729	0.130568	0.116593	0.88974	0.553549	0.337038	0.195072	0.04099	0.40483	0.409914	0.670251	0.66383	0.573056	0.203789	0.104801	0.221748	0.22011	0.489444	0	0.179077	1	0.359268	0.265423	0.94159	0.556101	0.56944
MD00G1096900	gene	-	GO:0006508	GO:0004252; GO:0008236	-	IPR015500; IPR045051; IPR034197; IPR037045; IPR036852; IPR010259; IPR000209	AT4G20430	-	Subtilase family protein	-	71.369	0	1020	-	-	0.329956	0.48523	0	0.058354	0.333095	0.505754	0.141309	0.186303	0.175514	0.583741	0.531464	0.40299	1	0.322837	0.377567	0.098739	0.175552	0.093808	0	0.298457	0.301323	0	0.099036	0.16651	0.250097	0.088073	0.185293	0.269511	0.276642	0.071267
MD00G1097000	gene	-	-	-	-	-	not found	-	-	-	-	-	-	CG_1481	1.85345e-12	0.183897	0.194219	0.255706	0.299535	0.274476	0.268084	0.327352	0.341943	0.356136	0.331236	0.444249	0.464468	0.593286	0.703824	0.506445	0.447917	0.40239	0.425222	0.504629	0.535956	0.651154	0.525811	0.546466	0.57656	0.621667	0.450836	0.520825	1	0.767124	0.793978
MD00G1097100	gene	-	-	-	-	-	not found	-	-	-	-	-	-	CG_2672	2.94271e-05	0.538607	0.499312	0.544193	0.602658	0.624232	0.940727	1	0.482976	0.717453	0.767344	0.790088	0.922112	0.939552	0.711653	0.596169	0.797842	0.414313	0.396336	0.312721	0.6324	0.419293	0.408986	0.446479	0.447657	0.750779	0.637023	0.583077	0.779377	0.65191	0.636792
MD00G1097300	gene	-	GO:0006886	GO:0005483; GO:0005515; GO:0019905	GO:0031201; GO:0005774	IPR011990; IPR000744	AT4G20410	GSNAP	GAMMA-SNAP, gamma-soluble NSF attachment protein	-	71.088	1.5e-158	444	CG_2481	7.58217e-15	0.751608	0.651706	0.675271	0.660543	0.609027	0.623957	0.83976	0.80538	0.80281	0.659283	0.660879	0.608561	0.841022	0.831758	0.846533	0.651529	0.617802	0.621395	0.709325	0.70846	0.698494	0.730609	0.69273	0.658446	0.563954	0.554178	0.538782	0.917032	0.916882	1
MD00G1097400	gene	-	-	-	-	IPR036378; IPR000782	AT1G30800	-	Fasciclin-like arabinogalactan family protein	-	43.836	1.89e-32	119	-	-	0.044693	0.384001	0.133982	0	0	0.240341	0.137952	0.183136	0.577935	0.67029	0.165199	0.322168	0	0.165813	0.139482	0	0.208841	0.454441	0.183331	0.738156	0.883253	0.223809	0.473769	1	0.583609	0	0	0.331146	0.808625	0.412073
MD00G1097500	gene	-	-	-	GO:0005634	IPR003889; IPR004198; IPR003349; IPR003888; IPR003347	AT4G20400	JMJ14	PKDM7B, JUMONJI 14	-	48.762	0	921	-	-	0.697693	0.954224	0.738325	0.442061	0.630313	0.533642	0.562411	0.615538	0.558016	0.596978	0.514537	0.464301	0.337056	0.529457	0.770681	0.725192	0.911259	0.893432	0.693578	0.489651	0.787272	0.796478	0.819811	0.829389	0.658236	0.730752	0.658536	0.768563	1	0.674971
MD00G1097700	gene	-	-	-	-	-	not found	-	-	-	-	-	-	-	-	0.682292	0.816814	0.337468	0.454909	0.313245	0.487975	1	0.627468	0.660668	0.342156	0.628767	0.407424	0.694224	0.991336	0.497246	0.517013	0.521317	0.682379	0.573438	0.930928	0.462738	0.68722	0.710347	0.658154	0.341914	0.663918	0.432873	0.766323	0.579745	0.43718
MD00G1097800	gene	-	GO:0098542; GO:0006952	GO:0043531	-	IPR038005; IPR002182; IPR044974; IPR032675; IPR036388; IPR042197; IPR041118; IPR027417	AT1G50180	CAR1	CEL-Activated Resistance 1	-	29.817	1.04e-61	219	CG_0621	5.41802e-06	0.367028	0.609194	0.536203	0.612356	0.534612	0.536341	0.531479	0.79219	0.766127	0.344821	0.244072	0.526874	0.89947	0.389072	0.758969	0.646874	0.497059	0.409679	0.779756	0.783768	0.609962	0.555222	0.697022	0.864304	0.36114	0.402106	0.277951	0.744622	0.754561	1
MD00G1098200	gene	-	-	-	-	-	not found	-	-	-	-	-	-	-	-	0.599495	0.836509	0.505445	0.531371	0.258329	0.491056	0.362397	0.576951	0.432997	0.458491	0.42801	0.279192	0.44308	0.683075	0.707741	0.420144	0.563979	0.4815	0.625424	0.836883	0.895398	0.692246	0.18969	0.809296	0.675418	0.547993	0.593222	1	0.871401	0.885759
MD00G1098300	gene	-	-	-	-	-	not found	-	-	-	-	-	-	CG_1931	2.36124e-10	0.487269	0.370981	0.577039	0.45832	0.526822	0.472519	1	0.734386	0.841345	0.194006	0.281805	0.227579	0.690042	0.475258	0.830595	0.375679	0.346777	0.357743	0.409652	0.384195	0.552776	0.449079	0.514846	0.40134	0.1689	0.079416	0.121295	0.772326	0.442609	0.526656
MD00G1098400	gene	-	GO:0006144	GO:0033971	-	IPR014306; IPR036778; IPR023416; IPR000895; IPR036817; IPR018020	AT5G58220	TTL	ALNS, transthyretin-like protein, allantoin synthase	-	58.537	1.19e-134	386	CG_2132	5.11859e-09	1	0.9582	0.993497	0.84036	0.84258	0.830469	0.755478	0.871324	0.859392	0.928381	0.94889	0.90942	0.746032	0.834591	0.743598	0.850265	0.806716	0.903976	0.82332	0.803024	0.794576	0.859266	0.789459	0.820197	0.726354	0.793716	0.747294	0.683916	0.733838	0.659471
MD00G1098500	gene	-	GO:0006574	GO:0003860	-	IPR045004; IPR001753; IPR032259; IPR029045	AT5G65940	CHY1	beta-hydroxyisobutyryl-CoA hydrolase 1, COA-THIOESTER HYDROLASE	-	65.946	4.89e-177	496	CG_2911	6.3821e-09	0.800301	0.710721	0.691832	0.625651	0.618103	0.599291	0.502833	0.541347	0.602119	0.361631	0.504253	0.508199	0.456821	0.517981	0.421769	1	0.856247	0.765618	0.728088	0.585273	0.476437	0.47692	0.680353	0.632225	0.49184	0.490052	0.492741	0.5109	0.540687	0.51798
MD00G1099100	gene	-	-	-	-	-	AT5G55610	-	-	-	55.357	7.57e-111	325	CG_1722	8.29006e-10	0.496171	0.411261	0.465765	0.524912	0.423101	0.51268	0.450719	0.449212	0.561167	0.91263	0.816515	0.849302	0.670267	0.842257	0.558847	0.87479	0.762467	0.788698	0.713231	0.677826	0.717614	0.669239	0.827297	0.844607	0.772509	0.978316	0.859678	0.985354	1	0.876557
MD00G1099200	gene	-	-	-	-	-	not found	-	-	-	-	-	-	-	-	0	0	0	1	0.057083	0.171668	0	0	0	0	0	0.187662	0.237647	0	0	0.251468	0.207775	0	0	0	0.428638	0	0	0	0.587349	0.19373	0.14702	0	0.212276	0
MD00G1099300	gene	-	-	-	-	-	not found	-	-	-	-	-	-	-	-	0.715527	0	0.148032	0.202267	0.111802	0	0	0.548467	0	0.20469	1	0.57066	0.104912	0.200697	0	0	0.013711	0.50754	0.330326	0.163195	0.047167	0	0.19003	0.429535	0.089457	0.020043	0.627748	0	0	0.296759
MD00G1099400	gene	-	GO:0055085; GO:0030001	GO:0046873	GO:0016020	IPR003689	AT1G55910	ZIP11	zinc transporter 11 precursor	-	61.515	4.55e-142	406	CG_0051	1.19392e-06	0.51873	0.95146	0.354561	0.626615	0.311692	0.562166	0.146596	0.148904	0.067705	0.204411	0.325745	0.236713	0.126512	0.252671	0.15471	0.969418	1	0.206702	0.097497	0.09377	0.110091	0.192685	0.367638	0.185668	0.147006	0.17158	0.038019	0	0.078871	0
MD00G1099600	gene	-	GO:0016192	-	GO:0016020	IPR001388; IPR011012; IPR010908; IPR042855	AT1G04760	VAMP726	vesicle-associated membrane protein 726	-	82.727	6.58e-138	385	CG_1021	3.81327e-06	0.361215	0.489813	0.351394	0.556451	0.346412	0.511283	0.403656	0.648061	0.450097	0.833443	0.56101	0.479804	0.336995	0.561148	0.546271	0.586992	0.409579	0.592917	0.595246	0.738156	0.667889	1	0.720715	0.916051	0.588995	0.450281	0.647134	0.596996	0.661266	0.64863
MD00G1099800	gene	-	GO:0006412	GO:0070181; GO:0003735	GO:0005730; GO:0005840; GO:0022627	IPR023029; IPR000589; IPR012606; IPR009068	AT4G00100	RPS13A	RPS13, PFL2, ribosomal protein S13A, POINTED FIRST LEAF 2, RIBOSOMAL PROTEIN S13	-	94.04	1.09e-102	290	CG_2771	1.59357e-16	0.85535	0.848553	0.895541	0.72062	0.852619	0.653553	0.911363	0.929691	0.895503	0.746315	0.768872	0.671721	0.907969	0.87356	1	0.517143	0.526096	0.521757	0.516907	0.53845	0.59744	0.584166	0.519162	0.604233	0.435257	0.391238	0.441377	0.686272	0.580108	0.700508
MD00G1100000	gene	-	GO:0006388; GO:0008033	GO:0000215; GO:0016740	-	IPR042080; IPR042081; IPR002745	AT2G45330	emb1067	TRPT, embryo defective 1067, 2' tRNA phosphotransferase	-	80.392	2e-120	349	CG_2382	0.000812871	0.721723	0.82192	0.728067	0.86368	0.536489	0.644842	0.905307	0.691773	0.875054	1	0.785883	0.794056	0.882309	0.793843	0.686115	0.632472	0.766539	0.683208	0.722667	0.737224	0.716074	0.724697	0.691592	0.955856	0.522977	0.573139	0.360542	0.601446	0.927099	0.674926
MD00G1100500	gene	-	-	GO:0005515	-	IPR002885; IPR011990	AT1G80150	-	Tetratricopeptide repeat (TPR)-like superfamily protein	-	65.743	0	542	-	-	0.26541	0.380405	0.62645	0.333829	0.623877	0.437746	0.544645	0.51537	0.589135	1	0.77604	0.638295	0.33757	0.632315	0.928747	0.422984	0.877277	0.270113	0.570384	0.918743	0.4491	0.31128	0.47972	0.623193	0.414578	0.658977	0.571504	0.606312	0.838072	0.760695
MD00G1100600	gene	-	GO:0006886; GO:0006605; GO:0017038	GO:0005524	GO:0016020	IPR014018; IPR011130; IPR036670; IPR027417; IPR014001; IPR044722; IPR011116; IPR036266; IPR000185; IPR011115	AT1G21650	SECA2	ANU1	-	80.217	0	1717	CG_2431	2.30919e-14	0.61634	0.679251	0.673178	0.518529	0.582485	0.637088	0.622522	0.680822	0.721952	0.522277	0.538323	0.530512	0.995042	0.93114	0.981706	0.892502	0.909466	1	0.70219	0.691367	0.741694	0.677062	0.743118	0.79223	0.863783	0.959155	0.921545	0.951263	0.984142	0.973312
MD00G1101100	gene	-	-	-	-	IPR027902	AT1G04650	FLIP	FIDGETIN-LIKE-1 INTERACTING PROTEIN	-	46.368	0	865	CG_2441	7.12551e-09	0.362549	0.658141	0.56812	0.498352	0.706493	0.54726	0.788931	0.691298	0.687438	0.846243	0.880677	0.601928	0.705733	1	0.727918	0.456693	0.578422	0.421721	0.43824	0.38429	0.519812	0.36774	0.49946	0.400445	0.604428	0.516347	0.423606	0.53487	0.693479	0.706774
MD00G1101300	gene	-	-	-	-	-	not found	-	-	-	-	-	-	CG_0551	2.15078e-05	0.250325	0	0.865837	0.208116	0.65419	0.403022	0.376597	0.56646	0.612898	0.125343	0.228589	0.288275	0.812814	0.855193	1	0.537646	0.211837	0.240597	0.196313	0.491978	0.598181	0.540644	0.480349	0.529792	0.260699	0.274996	0.15586	0.621516	0.676357	0.387759
MD00G1101400	gene	-	GO:0006468	GO:0005524; GO:0004672	-	IPR002902; IPR038408; IPR011009; IPR000719	AT4G21230	CRK27	cysteine-rich RLK (RECEPTOR-like protein kinase) 27	-	49.112	1.35e-149	444	-	-	0	0.223584	0	0	0.16278	0.773502	0.48757	0.58064	1	0.439009	0.757131	0.145098	0.808131	0.725984	0.218932	0	0.149086	0	0	0.280172	0.117127	0.370771	0.471139	0.579053	0.119791	0	0	0	0.205022	0.269484
MD00G1101600	gene	-	-	-	-	-	not found	-	-	-	-	-	-	CG_1021	6.04666e-05	0	0	0	0	0	0	0	0	0	0	0	0	0	0	0	0.052432	0.338639	0	0	0.091602	0.123393	0.549301	0.117986	1	0.109463	0	0.12696	0.01997	0.469223	0
MD00G1101700	gene	-	GO:0006468	GO:0004672; GO:0005524	-	IPR000719; IPR002902; IPR038408; IPR011009	AT4G23160	CRK8	cysteine-rich RLK (RECEPTOR-like protein kinase) 8	-	48.056	0	566	CG_1521	1.05913e-08	0.191514	0.155425	0.035771	0.121425	0.031144	0.148944	0.424391	0.251913	0.675198	0	0.302624	0.245226	1	0.372645	0.394714	0	0	0.04655	0	0	0	0	0	0	0	0	0	0	0	0
MD00G1101900	gene	-	GO:0006468	GO:0005524; GO:0004672	-	IPR000719; IPR001245; IPR038408; IPR011009; IPR002902	AT4G05200	CRK25	cysteine-rich RLK (RECEPTOR-like protein kinase) 25	-	51.852	0	692	-	-	0.174582	0.40854	0.19867	0.047184	0.243067	0	0.146289	0.245306	0.199996	0.203834	0.449389	0.083953	0.443229	0.931686	0.726262	0.805169	0.257649	0.788023	0.461915	0.890659	0.48733	0.352059	1	0.215932	0.521754	0.387806	0.195068	0.249247	0.640418	0.194037
MD00G1102100	gene	-	GO:0006468	GO:0004672; GO:0005524	-	IPR000719; IPR001245; IPR038408; IPR011009; IPR002902	AT4G05200	CRK25	cysteine-rich RLK (RECEPTOR-like protein kinase) 25	-	54.532	0	717	CG_2661	2.519e-09	0.445449	0.434585	0.399151	0.213572	0.410229	0.272525	0.524196	0.773966	0.549612	0.366493	0.382013	0.349288	0.586458	0.963868	0.73206	0.499351	0.290899	0.412023	0.630575	0.481364	0.591227	1	0.841125	0.886012	0.289778	0.610366	0.100522	0.98346	0.801337	0.987973
MD00G1102500	gene	-	-	-	-	-	not found	-	-	-	-	-	-	CG_1901	3.23642e-13	0.120987	0.03051	0	0.072692	0.068253	0	0.043114	0.050261	0.059374	0	0.035725	0.031359	0.085203	0.078189	0	0.599276	0.330357	0.372237	1	0.620846	0.753469	0.955765	0.595335	0.517701	0.508313	0.273142	0.375708	0.942568	0.84336	0.713465
MD00G1102700	gene	-	-	GO:0046872	-	IPR036163; IPR006121; IPR044594	AT5G60800	HIPP3	AtHMP53, EAVY METAL-ASSOCIATED ISOPRENYLATED PLANT PROTEIN3, HEAVY METAL ASSOCIATED PROTEIN 53	-	52.899	6.7e-61	195	CG_0211	2.32208e-10	0.602943	0.700519	0.559776	0.451045	0.454786	0.45408	0.631075	0.566119	0.72615	0.39559	0.37569	0.354061	0.862137	1	0.808731	0.401059	0.404473	0.360018	0.405519	0.434193	0.388819	0.379421	0.316886	0.295309	0.591186	0.506705	0.517009	0.827141	0.862279	0.859765
MD00G1102900	gene	-	-	-	-	IPR006816	AT3G60260	-	ELMO/CED-12 family protein	-	81.716	8.4e-165	457	-	-	0.586527	0.855221	0.813037	0.612432	0.566055	0.706286	0.918154	0.852645	0.765717	0.728589	0.67204	0.697463	0.762431	0.708643	0.782095	0.741848	0.776089	1	0.740779	0.825803	0.801902	0.720357	0.762041	0.68401	0.640904	0.576912	0.668578	0.975385	0.771643	0.749936
MD00G1103100	gene	-	GO:0009765; GO:0009768; GO:0009416	-	GO:0009941; GO:0009535; GO:0016020; GO:0010287	IPR001344; IPR022796	AT4G10340	LHCB5	light harvesting complex of photosystem II 5, CP26, chlorophyll protein 26, CP 26	-	83.274	1.48e-150	422	CG_0331	6.96699e-11	0.415522	0.246543	0.409332	0.388384	0.288277	0.279784	0.36514	0.432582	0.485164	0.570455	0.332944	0.4335	0.742504	1	0.939823	0.23966	0.283231	0.153032	0.340897	0.511631	0.518983	0.464848	0.56541	0.375114	0.481595	0.370291	0.263085	0.861831	0.714588	0.930931
MD00G1103300	gene	-	-	-	-	-	AT4G10330	-	glycine-rich protein	-	54.167	7.53e-40	131	CG_2801	4.62821e-09	0.780886	0.806881	0.789695	0.652586	0.620636	0.626166	0.763835	0.760283	1	0.432804	0.586773	0.527039	0.772782	0.706267	0.940879	0.715674	0.592675	0.610741	0.594071	0.640758	0.679495	0.714031	0.693487	0.726649	0.414403	0.518515	0.497997	0.713619	0.627952	0.676178
MD00G1103800	gene	-	GO:0006457	GO:0051087; GO:0051082; GO:0000774; GO:0042803	GO:0009507	IPR009012; IPR013805; IPR000740	AT1G36390	CGE2	Chloroplast GrpE 2	-	53.333	2.63e-77	238	CG_0622	4.48917e-06	0.817008	0.732956	0.726338	1	0.768548	0.804813	0.546089	0.522112	0.597094	0.82732	0.710436	0.880811	0.640005	0.708476	0.758369	0.520094	0.660398	0.650445	0.588319	0.652823	0.773995	0.553819	0.636148	0.595462	0.640176	0.720266	0.845447	0.555533	0.485948	0.433252
MD00G1103900	gene	-	GO:0006355; GO:0009725	GO:0003677	GO:0005634	IPR015300; IPR003340; IPR010525; IPR044835	AT1G77850	ARF17	auxin response factor 17	-	49.743	0	532	CG_0542	4.86754e-10	0.583106	0.667527	0.742362	0.731197	0.738132	0.654873	0.332529	0.45778	0.273926	0.766946	0.990095	1	0.454468	0.674596	0.367731	0.339178	0.470289	0.4769	0.457777	0.462166	0.581734	0.4517	0.369141	0.533898	0.924824	0.903364	0.823466	0.612747	0.619551	0.453458
MD00G1104000	gene	-	GO:0001732; GO:0001731; GO:0006413	GO:0005515; GO:0003743; GO:0071074; GO:0005092	GO:0005829	IPR045196; IPR003307; IPR016190; IPR016024; IPR016189; IPR002735	AT1G36730	-	Translation initiation factor IF2/IF5	-	67.257	0	570	CG_1471	5.04936e-16	0.696483	0.723272	0.769597	0.540424	0.537796	0.515567	0.46936	0.4649	0.479819	0.975704	1	0.910551	0.711728	0.701611	0.692955	0.404425	0.449568	0.411586	0.236041	0.223111	0.215896	0.246429	0.231996	0.26792	0.486125	0.423916	0.404028	0.558363	0.61848	0.543946
MD00G1104100	gene	-	-	-	-	-	AT1G72020	-	-	-	61.053	1.14e-37	122	CG_1961	1.2621e-07	0.909358	1	0.839291	0.645943	0.730851	0.643998	0.643638	0.605603	0.653556	0.732582	0.627813	0.636659	0.447712	0.750831	0.46961	0.922205	0.748103	0.694098	0.557405	0.61773	0.742584	0.754104	0.556965	0.683811	0.564658	0.508188	0.528959	0.624523	0.564669	0.461385
MD00G1104200	gene	-	GO:0006486	GO:0016758; GO:0008378; GO:0048531	GO:0000139; GO:0016020	IPR025298; IPR002659	AT1G77810	-	Galactosyltransferase family protein	-	73.116	0	604	-	-	0.451099	0.362229	0.345884	0.355685	0.350513	0.508934	0.558332	0.652408	0.626294	0.841764	1	0.952671	0.621534	0.599419	0.626105	0.847774	0.85233	0.738277	0.541404	0.519292	0.596398	0.613935	0.727505	0.69579	0.693024	0.768049	0.741329	0.563179	0.650439	0.564745
MD00G1104300	gene	-	GO:0016192	GO:0031267; GO:0005085	GO:0030139; GO:0005829	IPR003123; IPR045046; IPR037191; IPR041545	AT3G19770	VPS9A	VPS9, VACUOLAR PROTEIN SORTING 9A	-	62.605	0	583	CG_1471	1.64443e-05	0.719543	1	0.696654	0.456969	0.480071	0.431077	0.393191	0.430787	0.44455	0.762452	0.902981	0.743708	0.703397	0.758575	0.585774	0.321102	0.365282	0.486485	0.521433	0.637677	0.581077	0.54279	0.562751	0.596579	0.55246	0.572661	0.555398	0.540987	0.577499	0.529943
MD00G1104600	gene	-	GO:0006468	GO:0005524; GO:0004672	-	IPR011009; IPR000961; IPR000719	AT5G62310	IRE	INCOMPLETE ROOT HAIR ELONGATION	-	68.641	0	1414	CG_1701	1.18192e-09	0.378094	0.516944	0.529465	0.92084	0.669821	0.546684	0.677378	0.564621	0.563897	1	0.876392	0.836664	0.698989	0.898895	0.59709	0.232315	0.375223	0.331767	0.330338	0.360276	0.41853	0.504535	0.466882	0.618421	0.509047	0.35754	0.482355	0.452733	0.466338	0.291749
MD00G1104700	gene	-	-	-	-	IPR009057; IPR001005; IPR017930	AT4G12350	MYB42	AtMYB42, myb domain protein 42	-	54.417	4.22e-89	265	CG_1762	1.20415e-09	0.458728	0.627874	0.799936	0.076664	0.276328	0.125146	0	0	0	0.040951	0.030331	0.065006	0	0	0	0.791777	0.767401	0.535026	0.205962	0.34818	0.257749	0.065088	0.039521	0.15399	0.521269	0.448671	1	0.016	0.052079	0
MD00G1104800	gene	-	GO:0006207; GO:0006221; GO:0046705; GO:0006225; GO:0006139	GO:0004127; GO:0009041; GO:0005524; GO:0033862; GO:0019205	GO:0005634; GO:0005737	IPR006266; IPR027417; IPR000850	AT4G25280	-	P-loop containing nucleoside triphosphate hydrolases superfamily protein	-	65.823	2.11e-107	310	CG_0101	3.19487e-13	0.383595	0.399406	0.288371	0.362611	0.344467	0.493071	0.525141	0.52805	0.767952	0.308009	0.522944	0.392159	0.665215	0.717471	0.697582	0.701852	0.724853	0.790881	0.757644	0.830064	0.739016	0.913136	1	0.971179	0.509076	0.556804	0.357733	0.768991	0.80905	0.734757
MD00G1104900	gene	-	GO:0009451	GO:0005515; GO:0003723	GO:0043231	IPR046848; IPR002885; IPR011990; IPR045215	AT4G25270	OTP70	organelle transcript processing 70	-	62.151	0	647	CG_1221	2.21531e-06	0.281193	0.415288	0.667131	1	0.602364	0.623512	0.671365	0.263675	0.315564	0.533835	0.575569	0.468615	0.353563	0.208784	0.331691	0.261149	0.27351	0.172623	0.189189	0.145015	0.18197	0.208434	0.341231	0.165789	0.186042	0.134218	0.222226	0.153133	0.201138	0.178312
MD00G1105000	gene	-	-	GO:0004857	-	IPR035513; IPR006501	AT5G62350	-	Plant invertase/pectin methylesterase inhibitor superfamily protein	-	59.036	8.08e-72	216	-	-	0.158506	0.070166	0.041885	0.17732	0.263382	0.545343	0.581306	1	0.256887	0.285626	0.353905	0.300621	0.190951	0.114521	0.189948	0.263819	0.175687	0.264143	0.379796	0.370328	0.54396	0.545144	0.798194	0.709011	0.302054	0.16933	0.224521	0.192541	0.288456	0.280869
MD00G1105100	gene	-	-	GO:0004857	-	IPR006501; IPR035513	AT5G51520	-	Plant invertase/pectin methylesterase inhibitor superfamily protein	-	45.32	7.58e-52	166	CG_0741	2.12839e-14	0.017597	0	0	0.404013	0.160571	0.413803	0.160854	0.213648	0.093619	0.696406	0.88946	1	0.083816	0.027512	0.176197	0.013623	0.018179	0.015879	0.034457	0	0.038727	0	0.014103	0.013931	0.717496	0.460785	0.661952	0.041445	0.018105	0.001838
MD00G1105300	gene	-	-	GO:0004857	-	IPR006501; IPR035513	AT5G62360	PMEI13	pectin methyl-esterase inhibitor 13	-	55.897	4.26e-73	220	-	-	1	0.146343	0	0	0	0.229507	0	0.116853	0	0	0	0.106943	0	0	0	0.053512	0	0	0	0	0	0.100493	0.070576	0.027123	0	0	0	0	0	0
MD00G1105600	gene	-	-	GO:0030527; GO:0046982; GO:0003677	GO:0000786	IPR009072; IPR000558; IPR007125	AT5G02570	-	Histone superfamily protein	-	100	1.34e-43	137	CG_2061	3.01032e-10	0.608651	0.588452	0.62953	0.59234	0.546373	0.543526	0.727755	0.772982	0.635699	0.630013	0.655474	0.656128	0.59691	0.649772	0.659362	0.62947	0.552255	0.585763	0.717911	0.659256	0.715904	0.883034	0.871656	1	0.607367	0.570459	0.515695	0.740743	0.696712	0.62766
MD00G1106100	gene	-	GO:0006342	GO:0003677; GO:0030527; GO:0046982	GO:0000786	IPR009072; IPR002119; IPR032454; IPR007125	AT5G02560	HTA12	histone H2A 12	-	84.314	1.07e-80	235	CG_2531	2.65171e-08	0.701442	0.773573	0.715634	0.716434	0.60524	0.690227	0.686872	0.655496	0.743486	0.896578	0.867475	0.826539	0.796049	0.744846	0.897665	0.863745	0.807135	0.817783	0.783398	0.812713	0.922382	0.912107	1	0.849258	0.767907	0.889212	0.842867	0.932155	0.983521	0.914794
MD00G1106300	gene	-	GO:0006355; GO:0045944	GO:0046983; GO:0000977; GO:0003677; GO:0003700	GO:0005634	IPR002487; IPR033896; IPR002100; IPR036879	AT3G57390	AGL18	AGAMOUS-like 18	-	49.057	8.69e-68	211	-	-	0	0.352305	0	1	0.7457	0	0	0	0	0.375568	0	0	0.232516	0	0	0	0.492913	0	0	0	0	0.323536	0.415158	0.53123	0	0	0	0	0	0
MD00G1106400	gene	-	GO:0048255	GO:0000339; GO:0003723	-	IPR036390; IPR006630; IPR045180; IPR036388; IPR006607	AT5G21160	LARP1a	AtLARP1a, La related protein 1a	-	48.501	0	692	CG_0881	1.48545e-08	0.837348	0.849793	0.953273	0.777866	0.84369	0.767383	0.752156	0.776818	0.919244	0.853605	0.949746	0.931118	0.934672	1	0.814131	0.619985	0.688172	0.660798	0.76986	0.705808	0.699141	0.795001	0.747274	0.752085	0.777928	0.819865	0.825245	0.954698	0.973501	0.906515
MD00G1106500	gene	-	-	-	-	IPR006868; IPR006867	AT2G27090	-	Protein of unknown function (DUF630 and DUF632)	-	59.569	0	841	CG_1871	2.26674e-12	0.565444	0.629961	0.639649	0.351956	0.39646	0.448942	0.668586	0.650115	0.741788	0.816883	0.84645	0.884527	0.831635	0.801396	0.681096	0.43097	0.473076	0.481706	0.321754	0.284114	0.348881	0.434516	0.480989	0.561715	0.567273	0.525437	0.547911	0.941861	0.918659	1
MD00G1106600	gene	-	-	-	-	IPR004864	AT2G27080	NHL13	NDR/HIN1-like 13	-	46.715	5.56e-87	260	CG_1521	1.07683e-10	0.557793	0.647025	0.542579	0.32055	0.236171	0.422456	0.639852	0.731702	0.63665	0.202216	0.286769	0.275425	0.792328	1	0.756469	0.097118	0.099308	0.090667	0.036268	0.036001	0.038114	0.059913	0.056618	0.052694	0.096969	0.089992	0.091677	0.612029	0.59923	0.573352
MD00G1106700	gene	-	-	-	-	-	not found	-	-	-	-	-	-	CG_1571	1.53306e-06	0	0	0.189681	0	0	0	0	0	0	0.306541	0	0	0.584942	0	0	0.446875	0.475279	0.54539	0	0.638771	0.608228	0.891366	0.342415	0.783919	0	0.210749	0	0.280681	0.611836	1
MD00G1106800	gene	-	-	-	-	IPR029068; IPR004360; IPR037523	AT1G80160	GLYI7	glyoxylase I 7	-	73.288	3.84e-77	228	-	-	0.129673	0	0.382086	0.115983	0.521577	0.626318	0	0.284	0	0.136259	1	0	0.072603	0.238056	0	0	0	0	0.083997	0.087543	0	0	0.128502	0	0.061193	0	0	0.144496	0.263604	0
MD00G1107100	gene	-	-	GO:0046872	-	IPR036855; IPR000571; IPR041686	AT2G02160	AtC3H17	C3H17	-	35.758	7.62e-40	154	-	-	0.450583	0.786464	0.370029	0.856369	0.756876	0.5568	0.579102	0.309042	0.711812	0.33174	0.651525	0.632769	0.532566	0.768363	0.797255	0.236546	0.643048	0.512537	0.557054	0.45806	0.357889	1	0.599091	0.358739	0.540382	0.682232	0.502196	0.768765	0.636356	0.351103
MD00G1107200	gene	-	-	GO:0016491; GO:0004128	-	IPR001834; IPR001709; IPR017938; IPR017927; IPR008333; IPR039261; IPR001433	AT5G20080	-	FAD/NAD(P)-binding oxidoreductase	-	77.439	0	535	CG_2382	0.000220105	1	0.949206	0.988981	0.812036	0.894401	0.804109	0.914963	0.836849	0.825788	0.859465	0.888346	0.811369	0.956673	0.983688	0.83801	0.910595	0.784087	0.899655	0.832543	0.835506	0.891593	0.922989	0.94092	0.961053	0.712409	0.753472	0.799546	0.958793	0.808926	0.862758
MD00G1107300	gene	-	-	GO:0016787; GO:0046872	-	IPR015375; IPR000086; IPR015376; IPR020476; IPR015797	AT5G20070	NUDX19	NUDIX HYDROLASE HOMOLOG 19, nudix hydrolase homolog 19, AtNUDX19	-	71.011	0	642	CG_0031	6.26773e-09	0.724563	0.75336	0.684139	0.667527	0.678128	0.631072	0.569734	0.626753	0.667969	0.935435	0.752124	1	0.593989	0.616955	0.523453	0.631711	0.604663	0.591788	0.599989	0.626536	0.563829	0.58481	0.555506	0.586544	0.766354	0.702481	0.680295	0.501132	0.603884	0.4635
MD00G1107400	gene	-	GO:0016973; GO:0006606	GO:0017056	GO:0005643	IPR007231	AT2G41620	-	Nucleoporin interacting component (Nup93/Nic96-like) family protein	-	64.567	4.74e-47	165	-	-	0	0	0.209091	0.943523	0.23315	0.09283	0.427028	0.50533	0.262957	0.409429	0.604051	0.511984	0.537672	1	0.296586	0	0.505892	0.254736	0.474069	0.156448	0.236522	0	0	0	0.096481	0.238033	0.308097	0	0.181759	0.62437
MD00G1107500	gene	-	-	GO:0008270; GO:0005515	-	IPR011990; IPR002885; IPR046848; IPR032867; IPR046849	AT5G03800	EMB175	EMB1899, EMB166, EMBRYO DEFECTIVE 175, embryo defective 1899, EMBRYO DEFECTIVE 166	-	58.354	0	1003	CG_0431	5.1762e-07	0.624745	0.699996	0.824822	0.604052	0.631218	0.554232	0.569654	0.615311	0.720106	0.834774	0.740727	0.860438	1	0.938059	0.896777	0.49913	0.592503	0.524065	0.750189	0.487278	0.676788	0.866833	0.699635	0.742553	0.724828	0.775166	0.633549	0.903101	0.980133	0.764279
MD00G1107600	gene	-	-	GO:0016409	-	IPR001594	AT3G56930	PAT4	Protein S-Acyl Transferase 4	-	66.574	1.43e-177	505	CG_0142	5.0254e-07	0.648851	0.702367	0.743397	0.867212	0.75304	0.753977	0.623648	0.629617	0.680069	0.704088	0.662058	0.697521	0.650525	0.619211	0.685702	0.850506	0.756963	0.707858	0.783816	0.728781	0.762887	0.640606	0.627734	0.650711	0.931403	0.948298	1	0.488327	0.518386	0.426223
MD00G1107700	gene	-	GO:0015979; GO:0015995	GO:0048529; GO:0046872	GO:0009535	IPR008434	not found	-	-	-	-	-	-	CG_1001	1.14786e-22	0.19984	0.18859	0.162225	0.167659	0.284474	0.167898	0.460914	0.373789	0.344016	0.204486	0.214123	0.132848	1	0.826293	0.90422	0.121781	0.146052	0.139296	0.127382	0.273006	0.20648	0.229523	0.237159	0.203723	0.201065	0.197285	0.227229	0.605323	0.473415	0.607712
MD00G1107800	gene	-	-	-	-	-	not found	-	-	-	-	-	-	CG_1001	5.55509e-22	0.147554	0.150664	0.150282	0.140195	0.274697	0.129464	0.408415	0.412143	0.367327	0.161709	0.167342	0.136179	1	0.744279	0.762737	0.124159	0.137082	0.113075	0.145622	0.141931	0.18388	0.206897	0.180324	0.180482	0.160647	0.15814	0.153827	0.573998	0.574191	0.478475
MD00G1108000	gene	-	GO:0006139	GO:0003676	-	IPR023323; IPR006641; IPR017072; IPR023319; IPR035019; IPR035018; IPR012340; IPR032706; IPR028231; IPR036860; IPR012337; IPR028083; IPR003029; IPR037027; IPR010994; IPR035420; IPR049540; IPR041692; IPR042066	AT1G65440	GTB1	SPT6L, global transcription factor group B1, Arabidopsis Suppressor of Ty insertion 6-like, Global transcription factor group B	-	70.556	0	1972	CG_0431	4.8399e-17	0.746068	0.87159	0.809868	0.743847	0.722997	0.655801	0.724244	0.791979	0.837447	0.878033	0.885689	0.885086	0.975111	0.960754	1	0.69512	0.694076	0.704642	0.704757	0.701862	0.766713	0.726306	0.754471	0.800931	0.741131	0.782701	0.760206	0.978798	0.978086	0.969905
MD00G1108200	gene	-	-	-	-	IPR036390; IPR000717	AT2G26990	FUS12	COP12, CSN2, FUSCA 12, CONSTITUTIVE PHOTOMORPHOGENIC 12	-	88.128	0	806	CG_1501	3.87014e-14	0.971668	1	0.943938	0.809965	0.768473	0.774761	0.812746	0.959693	0.921235	0.742228	0.729747	0.619126	0.794874	0.832617	0.769652	0.704983	0.605651	0.596747	0.592553	0.554477	0.528906	0.537084	0.484722	0.520901	0.438407	0.535263	0.451123	0.64638	0.531827	0.639431
MD00G1108700	gene	-	GO:0043666	-	-	IPR007303	AT4G34270	TIP41	TAP42 INTERACTING PROTEIN OF 41 kDa	-	66.154	5.75e-59	184	CG_0731	5.97796e-09	0.476502	0.698273	0.4754	0.757281	0.496824	0.38398	0.489286	0.875571	0.768809	0.570546	0.614526	0.537386	0.926632	0.886514	1	0.300896	0.265578	0.406325	0.506249	0.233092	0.447424	0.381255	0.509169	0.302976	0.05198	0.238587	0.052934	0.118499	0.26022	0.417911
MD00G1108800	gene	-	-	-	-	-	not found	-	-	-	-	-	-	-	-	0.849097	0.755255	0.369375	0.302249	0	0.157263	0.691156	0	0.749295	0.828369	0.814908	0	0	0	0.69845	0.458667	0.277789	0.676707	0.257221	0.128376	0	0	0.448531	0.137122	0.200239	0	0	0	1	0.206339
MD00G1108900	gene	-	-	-	-	IPR036236; IPR013087	not found	-	-	-	-	-	-	CG_0541	1.03971e-11	0.357459	0.368754	0.306846	0.279759	0.284708	0.169028	0.688273	0.833512	0.579278	0.102036	0.124797	0.113032	0.824195	0.533365	0.6525	0.982897	0.707173	0.687608	0.579016	0.481009	0.834128	0.73759	0.831727	0.710362	0.27611	0.164751	0.230029	0.994723	0.748618	1
MD00G1109100	gene	-	-	-	-	-	not found	-	-	-	-	-	-	CG_1301	2.43895e-07	0.600961	0.852266	0.75095	0.537194	0.660224	0.574787	1	0.902511	0.980848	0.805842	0.725322	0.568485	0.723514	0.698811	0.831754	0.681054	0.518778	0.474649	0.603778	0.589171	0.614116	0.530184	0.518201	0.713433	0.421254	0.502645	0.500274	0.637267	0.482839	0.814167
MD00G1109400	gene	-	-	-	-	IPR045291	AT3G19508	-	-	-	71.25	4.61e-37	119	-	-	0.829698	0.635123	0.660463	0.762779	0.333096	0.344635	0.408619	0.884904	0.383944	0.885086	0.6554	0.797948	0.449831	0.369913	0.76774	0.484925	0.667362	0.397478	0.362794	0.436706	0.939645	0.779251	0.736564	0.712831	1	0.681492	0.34256	0.633821	0.532599	0.831609
MD00G1109500	gene	-	GO:0006265	GO:0003917; GO:0003677	GO:0005694	IPR013030; IPR001631; IPR011010; IPR013499; IPR014711; IPR013500; IPR008336; IPR036202; IPR013034	AT5G55310	TOP1BETA	TOP1, DNA topoisomerase 1 beta, TOPOISOMERASE 1	-	70.317	2.52e-177	524	-	-	0.200804	0.397256	0	0.733171	0	1	0.644432	0	0.797323	0.557918	0.310117	0	0.150634	0.190693	0.112534	0	0	0	0	0	0.175351	0	0	0	0	0	0	0.467788	0	0
MD00G1109600	gene	-	-	GO:0003676; GO:0005515	GO:0005634	IPR018846; IPR036322; IPR015943; IPR004871	AT4G05420	DDB1A	damaged DNA binding protein 1A	-	88.43	0	1996	CG_2821	1.18473e-09	0.704515	0.770741	0.749058	0.688145	0.629606	0.56683	0.645007	0.684538	0.737177	0.811925	0.827481	0.847221	0.79856	0.790456	0.837022	0.583274	0.57703	0.585124	0.664255	0.649302	0.619487	0.674934	0.711648	0.733459	0.752421	0.755545	0.731011	0.929607	0.994516	1
MD00G1109700	gene	-	GO:0015979	-	GO:0009522; GO:0016020	IPR000549; IPR016370; IPR023618; IPR035982; IPR017493	AT1G30380	PSAK	photosystem I subunit K, psi-k	-	79.07	2.24e-69	204	CG_0551	1.22802e-11	0.172815	0.16345	0.164107	0.14306	0.166031	0.273746	0.481384	0.678623	0.509329	0.057242	0.060691	0.009143	1	0.893183	0.695706	0.182601	0.096668	0.124797	0.242781	0.279222	0.322827	0.553687	0.308845	0.275813	0.062985	0.137065	0.086235	0.313905	0.507569	0.57211
MD00G1109900	gene	-	GO:0006468	GO:0004672; GO:0005524	-	IPR011009; IPR000719	AT2G34650	PID	ABR, PINOID, ABRUPTUS, PROTEIN KINASE PINOID	-	67.544	0	604	CG_1571	2.49825e-06	0.188946	0.208463	0.112111	0.186575	0.248206	0.200961	0.432634	0.502604	0.299002	0.537223	0.571957	0.54284	0.330232	0.149362	0.464891	0.393722	0.684181	0.542421	0.399207	0.490924	0.739784	0.601706	0.800043	0.588591	0.491918	0.339817	0.463609	0.596126	0.630817	1
MD00G1110200	gene	-	GO:0006952	-	-	IPR044750; IPR000008; IPR035892	not found	-	-	-	-	-	-	-	-	0.338597	0.347202	0.332592	0.242608	0.237536	0.321518	0.861073	0.870695	0.895252	0.155768	0.275496	0.231537	0.697553	0.6025	0.798444	0.807191	0.814392	0.73408	0.777936	0.714004	0.677682	0.560896	0.515748	0.533607	0.826756	0.997318	1	0.966418	0.932931	0.837051
MD00G1110300	gene	-	-	-	-	-	not found	-	-	-	-	-	-	CG_0661	1.42746e-08	0	0.207046	0	0	0.133273	0	0	0.247399	0.10683	0	0	0	0	0.04875	0	0.684778	0.311811	0.282207	0.643941	0.194099	0.871884	1	0.807599	0.40626	0.422437	0.146063	0.412577	0.096756	0.597733	0.521858
MD00G1110400	gene	-	-	-	-	IPR008528; IPR014772; IPR014770	AT4G11670	-	Protein of unknown function (DUF810)	-	53.484	0	1151	CG_2131	6.32929e-11	0.489756	0.617497	0.598809	0.639363	0.542482	0.578262	0.606717	0.6363	0.642265	0.673257	0.754853	0.730494	0.910913	0.816801	0.805322	0.652609	0.637483	0.752494	0.802018	0.691544	0.793673	0.695013	0.698355	0.968111	0.935817	0.988655	0.963391	1	0.984716	0.961517
MD00G1110500	gene	-	-	-	-	IPR013083; IPR001841	AT4G11680	-	Zinc finger. C3HC4 type (RING finger) family protein	-	66.227	5.79e-166	470	CG_1641	6.46552e-13	0.722885	0.760974	0.664066	0.684877	0.633924	0.739765	0.686312	0.664837	0.744083	0.92618	1	0.896731	0.661288	0.769951	0.751462	0.709416	0.76162	0.699806	0.652285	0.729379	0.689804	0.691635	0.665874	0.618111	0.987156	0.9451	0.908158	0.847987	0.813554	0.830174
MD00G1110700	gene	-	GO:0006468	GO:0005524; GO:0004672	-	IPR000719; IPR011009	AT5G63610	CDKE:1	HEN3, CDKE1, CDK8, HUA ENHANCER 3, cyclin-dependent kinase E:1, Cyclin-dependent kinase E1, Cyclin-dependent kinase E:1	-	78.355	0	734	CG_1712	3.45443e-11	0.74284	0.712017	0.710741	0.680949	0.686883	0.672519	0.840365	0.864083	0.941483	0.569655	0.531666	0.531255	0.838132	0.960699	0.794758	0.886448	0.811489	0.799604	0.929051	0.875588	0.886491	0.88489	0.91902	1	0.773678	0.729958	0.816608	0.991255	0.914187	0.960229
MD00G1110800	gene	-	-	-	-	IPR004158	AT3G50150	-	Plant protein of unknown function (DUF247)	-	28.453	2.28e-33	129	CG_0131	0.000200016	0.313698	1	0.262157	0.485283	0.595055	0.208859	0.651992	0.533327	0.080638	0	0.200994	0.138703	0.261959	0.277186	0.265582	0.39866	0.416182	0.623057	0	0	0	0.054717	0.441062	0.120828	0.262681	0.20221	0.26274	0	0.210627	0
MD00G1111000	gene	-	GO:0010088	-	-	IPR027942; IPR039299	not found	-	-	-	-	-	-	CG_1031	0.000836511	0.710522	0.943125	0.467303	0	0.450328	0.453538	0.330056	0	0.369434	0	0	0	0	0	0.212751	0.716128	0.54551	0.411641	0.900944	0.654108	0.437011	0.464913	0.582404	0.852498	0.193827	0	0.155822	1	0.524288	0.95113
MD00G1111300	gene	-	-	-	-	IPR004158	AT3G50150	-	Plant protein of unknown function (DUF247)	-	33.46	3.52e-34	130	-	-	0.071477	0.007725	0.430286	0.202641	0.169838	0	0.320796	0.207839	1	0.317863	0	0.458264	0.1732	0	0	0.425954	0.391898	0.089953	0	0.498266	0.086768	0.139096	0.059266	0	0.160398	0.281902	0	0.091687	0	0
MD00G1111400	gene	-	-	-	-	-	not found	-	-	-	-	-	-	CG_2261	5.07956e-08	0	0.238879	0.250072	0.076072	0.186429	0	0.253644	0.189132	0	0.085923	0	0	0	0	0	0.212111	0.371537	0.144476	0.538214	0.39417	0.477804	0.184991	0.419548	0.482024	0.085026	0.239034	0.122988	0.568724	1	0.766266
MD00G1111500	gene	-	-	GO:0003755	-	IPR044197; IPR001179; IPR046357	AT4G19830	-	FKBP-like peptidyl-prolyl cis-trans isomerase family protein	-	83.333	1.73e-92	270	CG_0751	1.55426e-05	0.882308	1	0.428038	0.12465	0.581106	0.436583	0.447549	0.317619	0.230555	0	0.038532	0	0.105618	0.175832	0	0.437428	0.155986	0.883251	0.321973	0	0.283267	0.64545	0.351837	0.324742	0	0.284965	0.152142	0	0.456535	0.045589
MD00G1111600	gene	-	-	-	-	-	not found	-	-	-	-	-	-	CG_1021	1.56146e-05	0	0	0	0	0	0	0	0	0	0	0	0	0	0	0	0	0.62951	0.382628	0	0.943874	0.69897	0.842511	0.411072	0.658013	0.220075	0.298633	0	0	1	0
MD00G1111700	gene	-	GO:0006468	GO:0004672; GO:0005524	-	IPR000719; IPR011009	AT1G01540	-	Protein kinase superfamily protein	-	80.313	0	727	CG_0611	3.9196e-07	0.574646	0.774731	0.539182	0.457839	0.396597	0.470916	0.444441	0.422485	0.417111	0.659825	0.856774	1	0.5446	0.538814	0.374009	0.485467	0.358106	0.463458	0.465246	0.463713	0.4922	0.603953	0.511506	0.489428	0.488834	0.625311	0.477231	0.337085	0.269727	0.375986
MD00G1111800	gene	-	-	-	-	IPR008511	AT2G46080	BPS2	BYPASS 2	-	62.069	2.7e-143	409	CG_0951	7.28848e-08	0.712685	0.830347	0.842104	0.667091	0.767521	0.726363	0.856053	0.85463	0.806024	0.667736	0.732026	0.727532	0.938414	0.825862	0.813208	0.91277	0.796554	0.805512	0.734557	0.702943	0.723066	0.745741	0.70654	0.789494	0.691963	0.706988	0.736495	0.969847	0.957867	1
MD00G1111900	gene	-	GO:0006468	GO:0004707; GO:0004672; GO:0005524	-	IPR000719; IPR008351; IPR011009	AT4G01370	MPK4	MAPK4, MAP kinase 4	-	87.64	0	672	CG_0251	1.29912e-09	0.66858	0.801028	0.729088	0.374068	0.413226	0.373885	0.645527	0.598612	0.560965	0.553622	0.594742	0.455423	0.675933	0.850862	0.667369	0.734726	0.672701	0.824919	0.604472	0.583027	0.637447	0.554188	0.503415	0.661706	0.734618	0.595367	0.799765	0.843377	1	0.931229
MD00G1112500	gene	-	GO:0006979; GO:0042744	GO:0004601; GO:0020037	-	IPR002016; IPR033905; IPR010255; IPR000823	AT5G67400	RHS19	root hair specific 19	-	66.869	1.47e-167	469	CG_0901	8.34793e-09	0.503673	0.699601	1	0.346444	0.501394	0.465737	0.423129	0.326055	0.232373	0.287085	0.314269	0.282401	0.148101	0.182612	0.207745	0.379141	0.289496	0.357991	0.35179	0.242811	0.268301	0.416641	0.373061	0.466693	0.132317	0.146855	0.099736	0.205207	0.125358	0.237647
MD00G1113200	gene	-	-	-	-	-	AT2G32760	VPS38	USL1, VACUOLAR SORTING RECEPTOR 38, Unflattened and Small Leaves 1	-	60.623	3.24e-151	430	CG_0531	6.28677e-08	0.421261	0.468052	0.556571	0.458945	0.681951	0.624867	0.459924	0.591571	0.387196	0.650809	0.83313	0.778291	0.64426	0.764491	0.612795	0.685723	0.554275	0.570062	0.501752	0.500595	0.58086	0.588548	0.683973	0.757031	1	0.698445	0.87715	0.897792	0.975903	0.791275
MD00G1113500	gene	-	GO:0009788	-	-	IPR044246; IPR036236; IPR013087	not found	-	-	-	-	-	-	CG_0611	6.73054e-15	0.465304	0.534223	0.449536	0.155127	0.103157	0.212812	0.132742	0.142255	0.050821	0.84827	0.84519	1	0.047633	0.06072	0.074106	0.039311	0.020722	0.046349	0.03518	0.033026	0.047657	0.034104	0.04664	0.01041	0.069078	0.042485	0.059679	0.045272	0.079497	0.058998
MD00G1113700	gene	-	-	GO:0005515	-	IPR006652; IPR001810; IPR036047; IPR015915	AT5G42360	CFK2	COP9 SIGNALOSOME INTERACTING F-BOX KELCH 2	-	59.45	0	717	CG_2231	2.04624e-11	0.427758	0.613637	0.424369	0.454881	0.467428	0.359177	0.736176	0.737319	0.774787	0.487778	0.641341	0.575351	1	0.871695	0.877406	0.393522	0.391924	0.434496	0.485217	0.431803	0.535762	0.582654	0.585125	0.581265	0.400168	0.561295	0.400776	0.923873	0.677498	0.77237
MD00G1113800	gene	-	GO:0016567	GO:0004842	-	IPR045210; IPR000225; IPR011989; IPR013083; IPR003613; IPR016024	AT1G76390	PUB43	AtPUB43, plant U-box 43	-	64.81	0	1011	CG_1821	9.02006e-12	0.588067	0.727042	0.581908	0.556857	0.495267	0.47164	0.720925	0.817294	0.712365	0.746252	0.660397	0.674111	0.85503	0.952957	0.938079	0.573868	0.481745	0.515549	0.735723	0.74649	0.683794	0.86353	0.917355	0.889015	0.59057	0.55316	0.543272	0.835076	1	0.84312
MD00G1113900	gene	-	GO:0006520	GO:0016491	-	IPR046346; IPR006097	AT3G03910	GDH3	glutamate dehydrogenase 3	-	88.079	3.08e-96	282	CG_0731	4.65381e-11	0.588551	0.687535	0.668328	0.792976	0.862456	0.83387	0.771471	0.982115	0.83834	0.751722	0.821929	0.743718	0.960965	0.979236	1	0.606966	0.610985	0.647642	0.640822	0.60273	0.679695	0.651424	0.74595	0.732167	0.716211	0.597019	0.614332	0.7349	0.704506	0.792618
MD00G1114000	gene	-	-	-	-	-	not found	-	-	-	-	-	-	-	-	0.442492	0.445334	0.310697	0.823562	0.18848	0.360241	0.865086	0.640888	0.163624	0.25825	0.51643	1	0.73098	0.519884	0.998493	0.128076	0.115902	0.717165	0.32935	0.345432	0.518754	0.611183	0.627252	0.766935	0.35807	0.334547	0.481593	0.149465	0.568067	0.09026
MD00G1114100	gene	-	-	-	-	-	not found	-	-	-	-	-	-	CG_1111	0.000472062	0.60865	0.682416	0.662139	0.695271	0.887645	0.840141	0.851614	1	0.740844	0.557033	0.690273	0.64049	0.826861	0.906856	0.803557	0.723287	0.77765	0.647073	0.661413	0.668834	0.820398	0.615949	0.608587	0.704143	0.854592	0.703946	0.764552	0.831973	0.946185	0.92121
MD00G1114200	gene	-	-	-	-	-	not found	-	-	-	-	-	-	-	-	0	0	0.228498	0.459392	0.519891	0.122979	0	0.349202	0	0.089398	0	0	0	0.33507	0	0.335814	0.390685	0.467686	0.124706	0.653604	0.407907	0.266406	0.05202	1	0.251805	0.668511	0.22488	0.23567	0	0.328708
MD00G1114300	gene	-	GO:0000160; GO:0007165	GO:0000155; GO:0005515	-	IPR001789; IPR003661; IPR005467; IPR003018; IPR011006; IPR036890; IPR014525; IPR029016; IPR036097	AT3G04580	EIN4	ETHYLENE INSENSITIVE 4	ethylene	64.575	0	942	CG_1421	2.52177e-05	0.382259	0.504453	0.347635	0.822059	0.419355	0.595968	0.484993	0.760943	0.462691	0.618985	0.569047	0.633598	0.739334	0.54094	0.714998	0.477298	0.382831	0.306659	0.684563	0.547322	0.44449	0.427013	0.623283	0.674877	0.492902	0.448878	0.522943	0.859219	0.804931	1
MD00G1114400	gene	-	-	GO:0003680	-	IPR005175; IPR039605	AT3G04590	-	AT hook motif DNA-binding family protein	-	54.67	1.05e-102	308	CG_0151	4.37871e-14	0.7734	0.743819	0.684152	0.596873	0.493224	0.542927	0.596343	0.655242	0.640486	0.941006	0.953467	0.974306	0.76698	0.804477	0.780949	0.722394	0.778706	0.738997	0.59503	0.658662	0.674731	0.694783	0.684376	0.786884	0.856911	0.786661	0.802416	0.951133	1	0.958925
MD00G1114500	gene	-	-	-	-	-	not found	-	-	-	-	-	-	CG_2261	9.65293e-14	0.227499	0.301237	0.262396	0.283985	0.268102	0.35146	0.269421	0.318709	0.379124	0.201108	0.298152	0.318733	0.458073	0.191791	0.346653	0.401614	0.476374	0.490958	0.607325	0.619505	0.549064	0.692928	0.643104	0.829536	0.457853	0.588837	0.404081	1	0.820123	0.992858
MD00G1114600	gene	-	-	-	-	-	not found	-	-	-	-	-	-	-	-	0.232581	0.540421	0.150012	0.483919	0.783322	0.254274	0.901979	0.772149	0.422354	0.564539	0.734581	0.371734	1	0.512472	0.470363	0.920174	0.469223	0.514238	0.411651	0.243138	0.461943	0.68131	0.633239	0.714165	0.709266	0.387605	0.345027	0.753279	0.889318	0.857352
MD00G1114800	gene	-	GO:0006995	-	-	IPR004241; IPR029071	AT4G16520	ATG8F	autophagy 8f, DL4285C	-	90.083	5.07e-77	225	CG_2861	6.45407e-10	0.965718	0.932615	0.966428	0.724255	0.710166	0.793891	0.627097	0.634991	0.59317	0.87011	0.822226	0.819449	0.559815	0.776869	0.579218	0.991935	0.955757	0.886776	0.706501	0.718401	0.700008	0.598887	0.592966	0.64277	0.921017	0.912871	1	0.775777	0.778397	0.68434
MD00G1115100	gene	-	-	GO:0002161	-	IPR036754; IPR007214	AT4G16510	AT4G16510	DL4280W	-	55.51	1.52e-86	256	CG_1021	4.55325e-05	0.434069	0.676765	0.526179	0.630818	0.51881	0.593685	0.604227	0.541516	0.561452	0.712234	0.572863	0.652562	0.737147	0.548118	0.876199	0.790787	0.60006	0.763338	0.938703	0.857856	1	0.786332	0.842637	0.839718	0.648851	0.491928	0.670314	0.879048	0.873602	0.577161
MD00G1115200	gene	-	GO:0006355	GO:0003700; GO:0003677	-	IPR003851; IPR045174	AT5G60200	TMO6	TARGET OF MONOPTEROS 6	-	53.913	1.69e-34	126	CG_1811	4.79886e-14	0.31023	0.477395	0.437408	0.200949	0.340952	0.333346	0.807392	0.643357	0.696048	0.110709	0.067564	0.118295	0.438653	0.375289	0.476895	0.638574	0.770624	0.609241	0.464681	0.504844	0.581864	0.740423	1	0.78902	0.109744	0.130964	0.116649	0.830746	0.831384	0.995265
MD00G1115300	gene	-	-	-	-	-	AT5G44310	-	Late embryogenesis abundant protein (LEA) family protein	-	40.088	1.86e-34	128	CG_1571	7.88209e-08	0.333441	0.376474	0.525727	0.634524	0.67876	0.692163	0.583525	0.571431	0.610069	0.56515	0.492003	0.58031	0.65633	0.621473	0.624311	1	0.725986	0.753471	0.773359	0.780449	0.957868	0.94417	0.785664	0.864365	0.520909	0.563181	0.59837	0.867446	0.788926	0.949527
MD00G1115400	gene	-	-	-	-	-	not found	-	-	-	-	-	-	CG_1031	7.63685e-12	0.312224	0.348824	0.340987	0.101452	0.084502	0.083511	0.242592	0.216548	0.194856	0.026124	0.013098	0.01741	0.172804	0.189247	0.165791	1	0.932664	0.982858	0.461936	0.475091	0.36726	0.297479	0.30246	0.27622	0.24702	0.366208	0.310889	0.078164	0.064894	0.043624
MD00G1115500	gene	-	-	-	-	-	not found	-	-	-	-	-	-	-	-	0.024599	0.053742	0.021806	0.723583	0.236673	0.451943	0.582831	0.476915	0.373829	0.230966	0.137978	0.087607	0.343681	0.320721	0.241334	0.432983	1	0.456605	0.234411	0.046844	0.145459	0.285619	0.323697	0.16003	0.020236	0.086485	0.090848	0.081948	0.022449	0
MD00G1115600	gene	-	-	GO:0003700; GO:0003677	-	IPR044800; IPR015300; IPR003340	AT1G28300	LEC2	AtLEC2, LEAFY COTYLEDON 2	-	54.815	2.94e-41	151	CG_1391	0.000124632	0.677059	0.333563	0.791297	0.63099	0.732287	0.261715	0.608827	0.649294	0.319502	0.651993	0.36251	0.455092	0.762401	0.579594	0.732723	0.749708	0.667981	0.869051	0.653317	0.358066	0.697083	0.823973	0.853848	0.844998	0.371348	0.317577	0.46734	0.634675	0.660817	1
MD00G1115700	gene	-	GO:0006412	GO:0003723; GO:0003735	GO:0005763; GO:0015935; GO:0005840	IPR000851; IPR005324; IPR005712; IPR013810; IPR020568; IPR014721	AT2G33800	SCA1	EMB3113, RPS5, PRPS5, SCABRA 1, EMBRYO DEFECTIVE 3113, ribosomal protein S5, plastid ribosomal protein of the 30S subunit 5	-	76.296	4.07e-145	410	CG_0901	1.62865e-11	0.987267	1	0.976047	0.782079	0.838881	0.67568	0.44885	0.471177	0.371529	0.419116	0.293725	0.27108	0.470579	0.442023	0.419629	0.560313	0.437544	0.569166	0.607656	0.563522	0.570762	0.513313	0.444985	0.473659	0.241691	0.217603	0.287184	0.220462	0.182776	0.267131
MD00G1116000	gene	-	-	-	-	-	AT1G28250	-	-	-	64	9.81e-44	138	CG_2741	5.39101e-08	0.397191	0.483265	0.497062	0.411102	0.466598	0.594345	0.513961	0.52877	0.578505	0.873921	0.823072	0.948764	1	0.976351	0.681822	0.555261	0.677267	0.453868	0.655123	0.499703	0.627231	0.63941	0.801115	0.749861	0.801575	0.524803	0.863635	0.923206	0.790655	0.749876
MD00G1116100	gene	-	GO:0000184	GO:0005515; GO:0070034; GO:0042162	GO:0005697	IPR011990; IPR019458; IPR045153; IPR018834	AT1G28260	-	Telomerase activating protein Est1	-	39.941	0	612	CG_0621	5.9713e-11	0.56021	0.74116	0.562584	0.526682	0.538373	0.459819	0.864162	0.795002	0.772176	0.343099	0.478356	0.395186	1	0.840559	0.891158	0.587332	0.584375	0.674722	0.547051	0.714771	0.706381	0.881361	0.848984	0.976387	0.475482	0.455552	0.371188	0.801795	0.696752	0.925532
MD00G1116300	gene	-	-	-	-	IPR008889; IPR039611	AT1G28280	MVQ1	MPK3/6-targeted VQP 1	-	58.779	5.98e-86	256	CG_1571	3.95018e-05	0.587583	0.603485	0.738961	0.747068	0.766619	0.697282	0.490699	0.76404	0.589907	0.447824	0.45491	0.461654	0.756844	0.678683	0.664699	0.63644	0.667838	0.669873	0.745006	0.839536	0.869099	0.813564	0.753425	0.771472	0.813232	0.67019	0.778557	0.717165	0.915214	1
MD00G1116400	gene	-	-	-	-	IPR001005; IPR017930; IPR009057	AT5G16600	MYB43	AtMYB43, myb domain protein 43	-	54.305	8.97e-99	292	CG_0061	7.43854e-10	0	0	0	0.071103	0.036897	0	0	0.128406	0	0.156349	0	0.149035	0.361177	0.318638	0.164669	0	0.04126	0.1622	0.185488	0.184979	0	0.275421	0.499768	0.542263	0	0	0.082022	1	0.766467	0.682959
MD00G1116600	gene	-	-	GO:0016788	-	IPR001087; IPR036514; IPR035669	AT5G37690	-	SGNH hydrolase-type esterase superfamily protein	-	63.717	5.29e-166	467	-	-	0.143507	0	0.472673	0	0.410715	0	0.731326	0	0.493369	0.586767	0	0.105677	1	0.377255	0.332526	0.114293	0	0	0	0.517547	0.210232	0	0.122075	0	0.531294	0.152287	0.108064	0.137762	0.139923	0.205731
MD00G1116700	gene	-	GO:0006629; GO:0016042	-	-	IPR002921; IPR029058; IPR005592	AT5G37710	-	alpha/beta-Hydrolases superfamily protein	-	68.805	0	640	-	-	0.765195	0.663616	0.669913	0.648738	0.503224	0.544773	0.820679	0.726467	0.735077	0.663678	0.527206	0.634931	0.770876	0.728516	0.831342	0.81115	0.739853	0.78225	0.840905	0.84796	0.739806	0.741771	0.884121	0.625069	0.716685	0.849531	0.762721	0.760828	0.982371	1
MD00G1117000	gene	-	GO:0006355	GO:0003677	-	IPR036093; IPR003441	AT1G12260	NAC007	VND4, EMB2749, ANAC007, VASCULAR RELATED NAC-DOMAIN PROTEIN 4, EMBRYO DEFECTIVE 2749, NAC 007	-	51.537	1.62e-125	368	-	-	0	0	0.385424	0.256264	0	0	0	0.361461	0	0	0	0	1	0.25709	0.445149	0.816238	0.957108	0	0.19278	0.245533	0	0	0.140274	0	0	0	0	0.566004	0	0
MD00G1117100	gene	-	-	-	-	-	not found	-	-	-	-	-	-	-	-	0	0	0	0	0	0	0.485279	0.188868	0	0	0	0	0	0	0	0	0	0.130696	0	0	0	0.50103	0	0.209965	0	0.279712	0	1	0.448205	0
MD00G1117500	gene	-	GO:0006120	-	GO:0005747	IPR033034; IPR045292	AT4G34700	CIB22	AtCIB22, NDUFB9, B22, B22 subunit of eukaryotic mitochondrial Complex I	-	73.276	1.68e-57	174	-	-	0	0.217983	0.101185	0.291057	0	0	0.113157	0.066597	0.207493	1	0.087681	0	0	0.193375	0	0.119562	0	0	0.819124	0	0	0	0	0.092209	0.225277	0.104671	0.106279	0	0	0.802714
MD00G1118300	gene	-	-	-	-	IPR001650; IPR027417	AT2G47330	-	P-loop containing nucleoside triphosphate hydrolases superfamily protein	-	51.064	8.91e-50	173	CG_1021	0.000149272	0.233775	0.069099	0.101654	0	0	0	0.331107	0	0.15482	0	0	0.077455	0	0.121653	0	0.566757	0.244442	0.270418	1	0.664366	0	0.336903	0.717836	0.887446	0.135936	0	0.032351	0.017114	0.92785	0
MD00G1118400	gene	-	-	GO:0005524; GO:0003676	-	IPR014014; IPR027417; IPR014001; IPR011545	AT2G47330	-	P-loop containing nucleoside triphosphate hydrolases superfamily protein	-	72.591	0	653	CG_2931	1.58267e-06	0.402036	0.293312	0.427409	0.288144	0.325324	0.188377	0.833673	0.370237	0.197174	0.619144	0.436353	0.348857	1	0.685462	0.792356	0.113307	0.116737	0.210737	0.138529	0.106992	0.364073	0.203607	0.304927	0.385748	0.313561	0.309328	0.112661	0.382897	0.143539	0
MD00G1118600	gene	-	GO:0034605; GO:0006357; GO:0006355	GO:0043565; GO:0003700; GO:0000978	GO:0005634	IPR027725; IPR036390; IPR000232; IPR036388	AT4G13980	AT-HSFA5	HSFA5, HEAT SHOCK TRANSCRIPTION FACTOR A5, DL3030C	-	54.43	9.26e-166	476	-	-	0.367862	0.719065	0.797087	0.264574	0.58194	0.509621	0.696866	0.835401	0.676071	0.294644	0.74589	0.619807	0.900655	0.613776	0.608421	0.47639	0.389946	0.487432	0.507565	0.565924	0.372502	0.545665	0.775588	1	0.538919	0.551355	0.330665	0.71256	0.715751	0.71735
MD00G1118800	gene	-	-	GO:0022857	GO:0005886; GO:0016020	IPR030184; IPR000620	AT3G30340	UMAMIT32	Usually multiple acids move in and out Transporters 32	-	51.929	1.4e-126	368	CG_0841	4.10576e-12	0.125157	0.139183	0.159004	0.069706	0.226182	0.012042	0.438886	0.988619	0.605574	0.040455	0.025266	0.059863	0.584545	0.478556	0.623563	0	0.03821	0.090498	0.082114	0.118345	0.097119	0.26674	0.216367	0.48279	0.037655	0	0	0.596689	1	0.92617
MD00G1118900	gene	-	GO:0006355	GO:0003700; GO:0003677	-	IPR016177; IPR036955; IPR001471	not found	-	-	-	-	-	-	-	-	0.262186	0.341673	0.316749	0.172212	0.515386	0.355334	0.158108	1	0	0.288787	0.588605	0.131862	0.36892	0.352462	0.388312	0.279502	0	0.103054	0	0.019276	0	0	0.165418	0.23892	0.101817	0	0.143746	0.213559	0.416409	0.080521
MD00G1119400	gene	-	-	-	-	IPR004864	AT2G27080	NHL13	NDR/HIN1-like 13	-	46.691	6.36e-87	260	CG_0221	0.000155171	0.135253	0.233357	0.072579	0.155282	0.296347	0.068316	0.576729	0.471116	0.262514	0.277245	0.381146	0.256323	0.308651	0.459678	0.255749	0.337871	0.475688	1	0.997203	0.940958	0.6643	0.26457	0.341465	0.329653	0.534069	0.625157	0.495177	0.838218	0.836046	0.487522
MD00G1119900	gene	-	-	-	-	-	not found	-	-	-	-	-	-	CG_2741	1.68256e-07	0.282177	0.471632	0.653489	0.39892	0.494474	0.49918	0.544868	0.685675	0.477145	0.809261	0.818231	0.969556	0.741566	0.712743	0.492204	0.594914	0.432623	0.548897	0.505631	0.427847	0.634842	0.657688	0.635086	0.668071	0.694617	0.581729	0.555427	1	0.803963	0.692797
MD00G1120000	gene	-	-	-	-	-	not found	-	-	-	-	-	-	CG_0241	1.69842e-08	0.439273	0.439974	0.472086	0.503892	0.574641	0.569179	0.765704	0.593373	0.778844	0.724194	0.929224	0.797005	0.872858	0.81999	0.781976	0.498363	0.591262	0.534938	0.758015	0.71078	0.638322	0.722224	0.900996	0.723474	0.600784	0.580028	0.792502	1	0.710579	0.81956
MD00G1120100	gene	-	GO:0005987; GO:0005975	GO:0033926; GO:0004575	GO:0009507	IPR024746; IPR012341; IPR008928	AT5G22510	INV-E	At-A/N-InvE, A/N-InvE, alkaline/neutral invertase E, Arabidopsis alkaline/neutral invertase E	-	69.278	0	907	CG_0731	1.35632e-07	0.584491	0.488799	0.494544	0.693742	0.697042	0.676593	0.573602	0.625713	0.659003	0.64138	0.716225	0.696144	0.847134	0.875788	1	0.67079	0.609729	0.503565	0.495736	0.500766	0.469688	0.521857	0.476454	0.522096	0.549645	0.551154	0.57288	0.625726	0.530433	0.61294
MD00G1120300	gene	-	-	-	-	IPR040909	AT1G47570	-	RING/U-box superfamily protein	-	51.351	4.51e-89	271	CG_2791	3.98009e-13	0.546634	0.575627	0.517735	0.681772	0.642825	0.351229	0.32847	0.863568	0.556797	0.592478	0.786602	0.716671	0.622631	1	0.873073	0	0.077487	0.090592	0.136269	0	0.117371	0.130225	0.033472	0.09134	0	0	0.102509	0.123248	0.233129	0.114261
MD00G1120400	gene	-	GO:0000162; GO:0009058	GO:0004049	-	IPR019999; IPR006805; IPR005256; IPR005801; IPR015890	AT2G29690	ASA2	anthranilate synthase 2	auxin	79.962	0	885	-	-	0.932244	0.844694	0.782736	0.745199	0.885249	0.835276	0.920212	0.882511	0.783809	0.666582	0.650782	0.543809	0.737991	0.808501	0.761404	0.729896	0.574367	0.576821	0.634894	0.571088	0.637925	0.462202	0.376893	0.517992	0.544969	0.801259	0.613025	0.856693	0.803369	1
MD00G1120600	gene	-	GO:0098542; GO:0006952	GO:0043531	-	IPR027417; IPR042197; IPR036388; IPR041118; IPR044974; IPR032675; IPR002182	AT3G14470	-	NB-ARC domain-containing disease resistance protein	-	43.089	5.35e-150	479	CG_1521	6.97848e-21	0.476937	0.4964	0.546141	0.473913	0.548482	0.567926	0.790931	0.862511	0.809328	0.309282	0.421836	0.340062	1	0.916453	0.956934	0.367043	0.382585	0.358789	0.389155	0.295375	0.319422	0.242692	0.30888	0.291816	0.278729	0.262439	0.306917	0.487437	0.546399	0.503956
MD00G1120700	gene	-	GO:2000694; GO:0000911	GO:0008017	GO:0005875; GO:0009574	IPR044709	not found	-	-	-	-	-	-	CG_0221	3.30506e-16	0.12931	0.170334	0.190833	0.302514	0.338141	0.221848	0.319645	0.328206	0.235498	0.270664	0.288784	0.240689	0.403381	0.34424	0.359525	0.769023	0.528793	0.791486	0.728005	0.659169	0.898145	0.646417	0.806775	0.795958	0.781883	0.887199	0.804886	0.935825	0.749203	1
MD00G1120800	gene	-	-	-	-	IPR040909	AT1G47570	-	RING/U-box superfamily protein	-	64.557	1.78e-72	227	CG_1902	0.000166107	0	0	0.800199	0.413293	0.949312	0.853171	0.376474	0.276767	0.668515	1	0.457655	0.194999	0.503229	0.430599	0.789659	0.316074	0	0	0	0.274769	0.331165	0	0.233686	0	0.403475	0.433139	0.428285	0	0	0
MD00G1120900	gene	-	GO:0098542; GO:0006952	GO:0043531	-	IPR044974; IPR032675; IPR003591; IPR002182; IPR027417; IPR036388; IPR042197; IPR041118	AT3G14470	-	NB-ARC domain-containing disease resistance protein	-	43.618	0	676	CG_1001	4.39077e-07	0.607019	0.539959	0.649419	0.619395	0.483962	0.612316	0.628087	0.619875	0.680646	0.455566	0.745107	0.335088	0.976677	0.811427	0.733973	0.400447	0.572097	0.41664	0.537779	0.577461	0.509693	0.517318	0.669049	0.481039	0.401481	0.526594	0.384442	0.734242	0.806222	1
MD00G1121000	gene	-	-	-	-	IPR032675	not found	-	-	-	-	-	-	CG_1991	1.96535e-08	0.25351	0.396771	0.317186	0.275685	0.457451	0.263345	0.371006	0.538434	0.479815	0.232218	0.287899	0.234943	0.461364	0.666852	0.549721	0.503292	0.793076	0.42525	0.758482	0.757584	0.622056	0.638127	0.720411	0.596183	0.630664	0.443202	0.409396	0.700447	0.611329	1
MD00G1121200	gene	-	GO:0098542; GO:0006952	GO:0043531	-	IPR027417; IPR042197; IPR036388; IPR041118; IPR044974; IPR032675; IPR002182	AT3G14470	-	NB-ARC domain-containing disease resistance protein	-	36.109	0	600	CG_2652	3.07242e-07	0.602808	0.797594	1	0.832805	0.763268	0.812498	0.626245	0.978481	0.720679	0.369738	0.395257	0.326418	0.607599	0.78541	0.631528	0.584471	0.703813	0.671781	0.673619	0.524422	0.646406	0.631929	0.653237	0.600473	0.416881	0.424135	0.417153	0.743204	0.576849	0.604369
MD00G1121700	gene	-	GO:0042773; GO:0015990	GO:0008137; GO:0003954	GO:0009507; GO:0005747	IPR001750; IPR003945	not found	-	-	-	-	-	-	-	-	0.420241	0	0.34245	0.008039	0.27334	0.455934	0.87381	0.697256	0.024726	0.635533	0	0.083999	0.174966	0.190114	1	0.031346	0.175401	0.373344	0.218176	0.384698	0.047175	0.025726	0.222151	0	0.01299	0	0	0.496932	0.057893	0.078794
MD00G1122000	gene	-	-	-	-	-	AT5G46750	AGD9	ARF-GAP domain 9	-	60.279	8.97e-102	303	CG_1721	4.2141e-10	0.859779	0.962102	1	0.853363	0.867032	0.922321	0.85614	0.993986	0.896941	0.581929	0.604811	0.607283	0.75111	0.850504	0.785203	0.695374	0.678621	0.649329	0.614781	0.573268	0.526488	0.487035	0.411092	0.478993	0.61512	0.567998	0.640461	0.678724	0.636845	0.720045
MD00G1122100	gene	-	-	GO:0005096	-	IPR038508; IPR001164; IPR037278	AT5G46750	AGD9	ARF-GAP domain 9	-	63.889	1.1e-41	142	-	-	0.872968	0.837736	0.592148	0.639669	0.494998	0.688565	0.714307	0.739085	0.623503	0.584589	0.561267	0.455897	0.390842	0.683094	0.663562	0.665047	0.67456	0.600836	0.320183	0.751751	0.457761	0.518658	0.473995	0.331307	0.713858	0.462167	0.570377	0.565129	0.570413	1
MD00G1122200	gene	-	-	GO:0005515	-	IPR011990; IPR002885	not found	-	-	-	-	-	-	-	-	0.144352	0.480499	0.304644	0.435247	0.017796	1	0.296071	0.303888	0.788321	0	0.078568	0.844279	0.127146	0.322287	0.704864	0	0.306551	0.582982	0	0	0	0.28137	0.079484	0.107918	0	0.165071	0	0.122084	0	0
MD00G1122300	gene	-	-	GO:0016757	-	IPR007657; IPR049625	AT3G57380	-	Glycosyltransferase family 61 protein	-	64.854	1.22e-112	332	CG_2791	1.06415e-08	0.591281	0.402714	0.501815	0.611503	0.241334	0	0.41125	0.524368	0.942622	0.122282	0.730263	0.759344	0.527484	0.758422	1	0	0.11295	0	0	0	0	0	0	0	0	0	0	0.008596	0	0
MD00G1122500	gene	-	-	-	-	-	not found	-	-	-	-	-	-	CG_2791	1.2074e-05	0.273135	0	0.672318	0.439544	0.459708	0.264792	0.835401	0.681139	0.604152	0.85538	0.741692	0.446331	0.590821	1	0.339221	0.215311	0	0.406817	0	0	0	0.123225	0.33901	0.362904	0.166537	0.193549	0	0.240714	0.386645	0
MD00G1122900	gene	-	GO:0005975	GO:0004553	GO:0046658	IPR017853; IPR000490; IPR044965	AT3G15800	-	Glycosyl hydrolase superfamily protein	-	76	0	538	-	-	0	0.279461	0.322111	0.602448	0	0.143768	0	0.346913	0	1	0.531341	0	0.655886	0.578086	0.754735	0	0	0.160471	0	0	0	0.128359	0	0.489047	0.630462	0.341082	0.128808	0.665525	0	0.492806
MD00G1123000	gene	-	-	GO:0003677	-	IPR001739; IPR039622; IPR016177	AT3G15790	MBD11	methyl-CPG-binding domain 11	-	69.072	1.1e-43	149	CG_1421	7.19729e-06	0.689023	0.728084	0.688004	0.652408	0.563573	0.722473	0.719032	0.57165	0.752081	0.569716	0.627122	0.582394	0.755539	0.794003	0.711055	0.692429	0.711373	0.615762	0.509245	0.54473	0.416677	0.463128	0.460044	0.447458	0.828251	0.718924	0.839484	0.971103	1	0.946754
MD00G1123300	gene	-	-	-	-	IPR006439; IPR041492; IPR023214; IPR036412	AT2G38740	Sgpp	broad-range sugar phosphate phosphatase	-	58.252	2.46e-39	132	CG_2471	3.1555e-16	0.312178	0.25537	0.3709	0.311273	0.292834	0.249728	0.354376	0.301513	0.321829	0.304586	0.392013	0.391991	0.292809	0.350421	0.32452	0.9104	0.955401	1	0.858335	0.876353	0.829401	0.669752	0.713579	0.672864	0.789667	0.869423	0.861712	0.547669	0.597047	0.526576
MD00G1123600	gene	-	-	-	-	IPR041492; IPR023214; IPR023198; IPR036412	AT2G38740	Sgpp	broad-range sugar phosphate phosphatase	-	57.083	1.86e-93	276	-	-	0.498789	0.519293	0.533259	0.424465	0.481043	0.461972	0.411007	0.378523	0.339371	0.833052	0.610039	0.417228	0.416005	0.464763	0.328611	0.846492	0.905329	0.638733	0.76375	1	0.728002	0.923113	0.811712	0.834616	0.762894	0.738405	0.571899	0.37028	0.263874	0.290695
MD00G1124400	gene	-	GO:0016567; GO:0006511; GO:0000209; GO:0032436	GO:0061630; GO:0004842; GO:0031624	GO:0005737; GO:0000151	IPR044066; IPR031127; IPR002867	AT2G31510	ARI7	ARIADNE 7, ARABIDOPSIS ARIADNE 7	-	61.468	6.81e-134	392	CG_2511	2.14163e-05	0.759409	0.71402	0.610939	0.695209	0.630066	0.543688	0.856037	0.666656	0.677936	0.656228	0.719841	0.826521	0.839541	0.80495	0.85325	0.740166	0.572895	0.583319	0.785489	0.783562	0.770696	0.680393	0.73251	0.771632	0.66513	0.767227	0.575547	1	0.826292	0.891046
MD00G1124900	gene	-	-	-	-	-	AT3G01170	-	Ribosomal protein L34e superfamily protein	-	53.419	1.13e-75	228	CG_0161	4.08075e-15	0.094737	0.126885	0.124869	0.325707	0.264297	0.291926	0.188745	0.163496	0.141411	0.787084	1	0.810851	0.30608	0.31178	0.213116	0.201216	0.203463	0.173774	0.24082	0.270049	0.278548	0.24005	0.342157	0.317692	0.243982	0.290658	0.277234	0.344129	0.251851	0.253231
MD00G1125100	gene	-	GO:0006355	GO:0003677; GO:0003700	-	IPR045174; IPR003851	AT5G39660	CDF2	cycling DOF factor 2	-	50	2.22e-107	328	CG_2391	3.6863e-07	0.409577	0.428762	0.509025	0.595844	0.504422	0.568576	1	0.781575	0.947433	0.343219	0.4276	0.427869	0.579986	0.491872	0.410527	0.585304	0.641613	0.686662	0.361816	0.404893	0.447056	0.505627	0.5127	0.508662	0.35449	0.344191	0.396586	0.512465	0.451329	0.448932
MD00G1125200	gene	-	-	-	-	-	not found	-	-	-	-	-	-	-	-	1	0.829067	0.646106	0.590182	0.410528	0.486945	0.197305	0.601077	0.609929	0.607658	0.205946	0.304115	0.513774	0.704378	0.532044	0.629958	0.750834	0.679817	0.760084	0.405772	0.536885	0.819444	0.618362	0.781311	0.2667	0.391148	0.43017	0.188427	0.622691	0.14712
MD00G1125300	gene	-	-	GO:0005509	-	IPR011992; IPR002048	AT5G39670	CML46	CALMODULIN-LIKE 46	-	48.913	3.33e-46	151	-	-	0	0	0	0	0.147481	0	0	0	0.578095	0.394774	0.225561	0.957119	0	0	0	0	0	0	0	0.583936	0.13557	0	0.101585	0.147972	0.643978	0	0	1	0	0.337824
MD00G1125400	gene	-	GO:0009664	-	GO:0005576	IPR007112; IPR007117; IPR036908; IPR009009; IPR002963; IPR036749; IPR007118	AT2G03090	EXPA15	EXP15, expansin A15, EXPANSIN 15	-	77.823	3.13e-141	398	CG_2211	4.03349e-12	0.687731	1	0.726559	0.49064	0.74933	0.643207	0.504021	0.797287	0.424745	0.075096	0.065848	0.039819	0.209187	0.147799	0.146489	0.699634	0.688416	0.625697	0.203608	0.273732	0.350478	0.141255	0.14018	0.15673	0.070827	0.092727	0.146942	0.116698	0.081361	0.088354
MD00G1125500	gene	-	-	GO:0003723; GO:0003676	-	IPR000504; IPR021790; IPR034792; IPR034794; IPR035979; IPR034793; IPR012677	AT3G01150	PTB1	POLYPYRIMIDINE TRACT-BINDING PROTEIN 1, AtPTB1	-	78.697	0	645	-	-	0.865827	1	0.86677	0.595275	0.58186	0.476411	0.574921	0.590652	0.48366	0.812847	0.617108	0.729168	0.841975	0.957983	0.887963	0.660481	0.796237	0.78455	0.717799	0.692728	0.724022	0.803581	0.757267	0.820692	0.593	0.593347	0.549541	0.729429	0.74087	0.751979
MD00G1125600	gene	-	-	GO:0003723; GO:0003676	-	IPR004087; IPR036612; IPR004088	AT5G15270	-	RNA-binding KH domain-containing protein	-	63.873	0	694	CG_2761	7.45179e-10	0.435394	0.461223	0.451355	0.646089	0.624101	0.669139	0.757071	0.848542	0.759128	0.79137	0.740816	0.708422	0.915098	1	0.974731	0.571773	0.536568	0.563241	0.692705	0.616067	0.725036	0.680784	0.687459	0.696037	0.589891	0.634081	0.670608	0.801454	0.834125	0.882063
MD00G1125800	gene	-	GO:0006397	-	GO:0000445	IPR008501	AT5G16790	THO7	AtTHO7	-	71.875	4.15e-52	165	-	-	0	0.245605	0.529198	0.35656	0.612823	0.620962	0	0.266339	0.4414	0.167385	0.47282	0	0.824677	0.227091	0.38771	0.185649	0.202922	0.591088	0.658527	0	0.908582	0.229928	0.23541	0.532708	0.493625	0.416583	0.334062	0.215236	1	0.632681
MD00G1125900	gene	-	GO:0007165; GO:0006952	GO:0043531	-	IPR044974; IPR032675; IPR002182; IPR000157; IPR027417; IPR036390; IPR042197; IPR001611; IPR035897	AT5G17680	-	disease resistance protein (TIR-NBS-LRR class). putative	-	39.726	1.62e-164	514	CG_0501	1.21642e-12	0.582564	0.761219	0.603548	0.884796	0.792871	1	0.263474	0.396582	0.258301	0.619924	0.68316	0.573748	0.227677	0.282515	0.134375	0.195937	0.269376	0.191688	0.093293	0.145743	0.12803	0.119295	0.111327	0.135019	0.404592	0.545569	0.744943	0.281954	0.200059	0.397806
MD00G1126000	gene	-	GO:0007165	-	-	IPR000157; IPR035897	AT5G17680	-	disease resistance protein (TIR-NBS-LRR class). putative	-	51.034	1.41e-42	151	-	-	0.666921	0.512096	0.518451	0.595377	0.577293	0.863599	0.852271	0.737949	0.512995	0.21	0.605274	0.233328	0.524738	1	0.351388	0.28077	0.308669	0.299418	0.313411	0.769722	0.737152	0.551842	0.59447	0.798354	0.718293	0.440253	0.787084	0.609146	0.272476	0.95503
MD00G1126100	gene	-	GO:0006952	-	-	IPR032675; IPR036390; IPR044974; IPR011713	AT4G12020	WRKY19	MAPKKK11, MEKK4, MITOGEN-ACTIVATED PROTEIN KINASE KINASE KINASE 11, MAPK/ERK KINASE KINASE 4	-	45.596	1.87e-43	155	-	-	0.593788	0.513318	0.808373	0.650823	0.792885	0.456197	0.420653	1	0.394327	0.551608	0.604789	0.366592	0.701012	0.523319	0.534992	0.881602	0.606229	0.458751	0.838973	0.700279	0.642207	0.728934	0.644545	0.557362	0.646191	0.578677	0.938889	0.826493	0.284759	0.643878
MD00G1126200	gene	-	GO:0030150; GO:0045039	-	GO:0005744	IPR018450	not found	-	-	-	-	-	-	-	-	0.737704	1	0.79231	0.64514	0.673328	0.738177	0.719862	0.722394	0.673462	0.99883	0.823599	0.737742	0.699817	0.803525	0.682888	0.870436	0.781798	0.755939	0.577947	0.766948	0.74904	0.591378	0.7068	0.735387	0.762106	0.789638	0.864086	0.763097	0.735931	0.861317
MD00G1126700	gene	-	-	-	-	IPR037848; IPR011993; IPR004182	AT5G23350	-	GRAM domain-containing protein / ABA-responsive protein-related	-	60.479	1.02e-67	208	CG_0131	2.0931e-09	0.592155	0.640527	1	0.625113	0.346383	0.140458	0.126938	0.228366	0.192207	0.024444	0.06102	0.045337	0	0	0.026355	0.319252	0.285461	0.43043	0.137794	0.125882	0.196601	0.258592	0.212034	0.366517	0.040809	0.072463	0.031155	0	0	0.021026
MD00G1126800	gene	-	-	GO:0003677	-	IPR006447; IPR017884; IPR009057; IPR017930; IPR001005	AT5G08520	-	Duplicated homeodomain-like superfamily protein	-	64.839	2.94e-124	357	CG_2511	1.65226e-09	0.531055	0.759665	0.483257	0.341603	0.365468	0.495743	0.636301	0.522092	0.591829	0.647014	0.652535	0.751885	0.780429	0.835397	0.700573	0.581027	0.694771	0.627754	0.571631	0.59233	0.624955	0.705785	0.69256	0.805077	0.689911	0.689674	0.514329	1	0.855778	0.979539
MD00G1126900	gene	-	GO:0006468	GO:0004672; GO:0005524	-	IPR011009; IPR021133; IPR016024; IPR000719; IPR011989	AT2G40730	CTEXP	cytoplasmic tRNA export protein	-	79.85	0	1229	CG_0781	7.89919e-14	0.605906	0.605494	0.603883	0.631143	0.607605	0.675464	0.746119	0.800871	0.810879	0.67036	0.770159	0.783664	0.711527	0.81593	0.72529	0.535446	0.594682	0.5495	0.649546	0.581856	0.596457	0.592338	0.614692	0.561066	0.780021	0.737759	0.841492	0.967992	1	0.966439
MD00G1127000	gene	-	-	GO:0005509	-	IPR002048; IPR011992	AT5G08580	-	Calcium-binding EF hand family protein	-	66.837	0	535	CG_0791	1.64222e-07	0.971967	0.982954	1	0.800217	0.716292	0.815968	0.728943	0.785461	0.817756	0.747796	0.839813	0.897015	0.658811	0.763446	0.7227	0.723822	0.794596	0.813819	0.720283	0.618073	0.666046	0.797682	0.725326	0.760894	0.713724	0.628228	0.618592	0.831464	0.795344	0.825912
MD00G1127200	gene	-	GO:0006508	GO:0004190	-	IPR032861; IPR021109; IPR001461; IPR032799; IPR033121	AT3G20015	-	Eukaryotic aspartyl protease family protein	-	68.736	0	565	-	-	0.296065	0.958	0.116113	0	0.251999	0.5297	1	0.119912	0.27268	0.240656	0.07974	0	0	0	0	0	0	0.10957	0	0	0	0	0	0	0	0	0.192568	0.152355	0.096293	0
MD00G1127300	gene	-	-	GO:0005524; GO:0046872	-	IPR014001; IPR001650; IPR000330; IPR001841; IPR038718; IPR027417; IPR013083; IPR018957	AT1G50410	FRG2	CHR28, SNF2-RING-HELICASE?LIKE 2, chromatin remodeling 28	-	59.344	0	1125	CG_1901	1.29504e-12	0.638381	0.617459	0.661983	0.616314	0.496919	0.557309	0.542441	0.723328	0.644904	0.513087	0.586517	0.4495	0.599405	0.615085	0.685316	0.759027	0.716023	0.792859	0.911866	0.847853	0.833607	0.881618	0.936056	1	0.66094	0.718026	0.771034	0.790958	0.910563	0.829658
MD00G1127500	gene	-	-	-	-	IPR009091; IPR000408	AT5G08710	RUG1	RCC1/UVR8/GEF-like 1	-	68.905	0	527	CG_1021	6.52705e-08	0.81541	0.856707	0.777179	0.83971	0.813845	0.749727	0.77708	0.874729	0.849699	0.726339	0.863222	0.817942	0.820223	0.891626	0.867483	0.82169	0.866453	0.871926	0.857795	0.94362	0.969181	0.999395	1	0.988712	0.811193	0.862557	0.797933	0.847466	0.803291	0.934144
MD00G1127700	gene	-	GO:0006950	-	GO:0005739	IPR004926	not found	-	-	-	-	-	-	CG_2661	1.30115e-13	0.027373	0.03165	0.032675	0.029053	0.047342	0.030518	0.159335	0.175963	0.174356	0.026859	0.014051	0.01243	0.604469	0.431869	0.571726	0.117217	0.130642	0.174786	0.292731	0.449633	0.501994	0.683976	0.57609	0.604498	0.178206	0.168034	0.17932	1	0.61062	0.916346
MD00G1127900	gene	-	-	GO:0000049; GO:0003924; GO:0005525	-	IPR009000; IPR000795; IPR009001; IPR027417; IPR015256; IPR044128; IPR004161; IPR044127	AT1G04170	EIF2 GAMMA	eukaryotic translation initiation factor 2 gamma subunit	-	90.323	0	873	CG_0481	1.09999e-10	0.765482	0.897106	0.866563	0.635982	0.710461	0.627536	0.855937	0.891491	0.761794	0.713142	0.763356	0.671113	0.893916	0.805098	0.925624	0.751817	0.810211	0.825839	0.807391	0.826594	0.894586	0.913801	0.851977	0.917318	0.652581	0.647774	0.588782	0.958318	1	0.931531
MD00G1128000	gene	-	GO:0042732	GO:0070403; GO:0048040	GO:0005737	IPR036291; IPR016040; IPR044516	AT3G62830	AUD1	UXS2, UDP-GLUCURONIC ACID DECARBOXYLASE 2	-	73.068	0	661	-	-	0.372453	0.356408	0.20773	0.299689	1	0.442426	0.167233	0.143708	0.252535	0.621583	0.241571	0.20943	0.548905	0.819847	0.496151	0	0	0	0	0	0	0.469846	0.468526	0	0	0	0.460771	0.473505	0.840137	0.832339
MD00G1128100	gene	-	GO:0000398	GO:0005515	GO:0071011; GO:0000974; GO:0071013	IPR020472; IPR045241; IPR036322; IPR015943; IPR001680	AT4G15900	PRL1	pleiotropic regulatory locus 1, DL3990W, PRL1 PROTEIN	-	74.743	0	725	CG_0911	2.41997e-15	0.727888	0.668042	0.733802	0.706764	0.670505	0.6325	0.834791	0.868574	0.947432	0.799762	0.823161	0.800247	0.953864	1	0.983525	0.585331	0.682229	0.585867	0.506203	0.527375	0.60684	0.624126	0.605596	0.618302	0.564094	0.624578	0.670307	0.974226	0.967835	0.888934
MD00G1128200	gene	-	GO:0015693	GO:0015095	GO:0016020	IPR008521	AT2G21120	AVI2	ENOR3, ANTIVIRAL RNAI-DEFECTIVE 2, enhancer of rdr6 3	-	68.889	2.25e-155	439	-	-	0.573808	0.541158	0.598493	0.66394	0.662412	0.720035	0.560047	0.746837	0.745022	0.762745	1	0.803996	0.760475	0.808196	0.545166	0.666594	0.563335	0.639467	0.57587	0.556007	0.692623	0.733492	0.629526	0.831258	0.635168	0.733427	0.704273	0.726565	0.696377	0.969146
MD00G1128300	gene	-	GO:0006886	GO:0031267	-	IPR016024; IPR011989; IPR013713; IPR001494	AT2G31660	SAD2	URM9, EMA1, GIR1, SUPER SENSITIVE TO ABA AND DROUGHT2, UNARMED 9, enhanced miRNA activity 1, GROWTH INHIBITION RELIEVED 1	-	77.317	0	1617	CG_1511	6.04615e-16	0.670414	0.785837	0.695049	0.746889	0.69479	0.719112	0.806659	0.832995	0.908444	0.962138	0.939193	0.942931	0.884586	0.943552	1	0.589475	0.600163	0.582265	0.709114	0.659723	0.733874	0.734898	0.725472	0.729545	0.707823	0.753312	0.789492	0.946268	0.95813	0.955727
MD00G1128400	gene	-	-	-	-	IPR027073; IPR041412	AT1G75660	XRN3	AtXRN3, 5'-3' exoribonuclease 3	-	42.379	3.2e-55	192	-	-	0.513734	0	0	1	0.089654	0.670856	0	0	0	0	0	0	0.106959	0.128802	0	0.289055	0.315017	0	0.116928	0	0.182839	0	0.277298	0	0	0	0.25761	0	0	0
MD00G1129000	gene	-	-	-	-	IPR004864	AT2G27260	-	Late embryogenesis abundant (LEA) hydroxyproline-rich glycoprotein family	-	38.247	1.07e-43	147	CG_1851	5.42144e-10	0.530823	0.378654	0.491921	0.693945	0.746651	0.579759	0.810629	1	0.806478	0.475406	0.46487	0.252441	0.603973	0.458497	0.497639	0.368956	0.577975	0.564936	0.623202	0.674707	0.985035	0.863273	0.946989	0.93332	0.334682	0.371243	0.349856	0.619334	0.478828	0.595947
MD00G1129100	gene	-	GO:0006468	GO:0004672; GO:0005524	-	IPR000719; IPR011009	AT3G44200	NEK6	IBO1, NIMA-RELATED KINASE6, NIMA (never in mitosis, gene A)-related 6	-	57.464	0	954	CG_2231	4.15868e-09	0.711229	0.786349	0.667249	0.661041	0.658755	0.660676	0.75196	0.93564	0.839089	0.697341	0.710422	0.696057	0.756623	0.68759	0.763477	0.560729	0.656608	0.546287	0.628407	0.620624	0.66246	0.647795	0.630448	0.673768	0.653255	0.638702	0.696963	0.851127	0.913618	1
MD00G1129200	gene	-	-	GO:0016491	-	IPR013149; IPR036291; IPR013154; IPR011032; IPR020843	AT5G63620	HER2	hexenal response 2	-	81.72	0	652	CG_2331	1.16174e-13	0.545015	0.527248	0.551653	0.631009	0.562309	0.562085	0.721429	0.664441	0.797935	0.747004	0.69287	0.742577	0.892081	0.872266	0.8972	0.745955	0.6464	0.651189	0.877841	0.807059	0.871169	0.992065	1	0.995171	0.570566	0.520851	0.466231	0.933914	0.860852	0.953478
MD00G1129300	gene	-	GO:0008380	-	GO:0035145; GO:0005634	IPR004023; IPR036605	AT1G02140	MAGO	MEE63, HAP1, MATERNAL EFFECT EMBRYO ARREST 63, MAGO NASHI, HAPLESS 1	-	85.135	8.69e-42	133	CG_2721	1.43546e-07	0.907795	1	0.937312	0.748617	0.625834	0.76023	0.889557	0.761073	0.809791	0.973852	0.778635	0.853	0.71227	0.73449	0.752438	0.725098	0.684451	0.718273	0.538705	0.581565	0.630743	0.737321	0.761067	0.726214	0.66828	0.565299	0.513854	0.770325	0.732428	0.698442
MD00G1129400	gene	-	-	GO:0005515	-	IPR015943; IPR001680; IPR020472; IPR045182; IPR036322	AT2G26490	JGB	REN4, JINGUBANG, ROP1 enhancer 4	-	63.699	0	568	CG_2682	2.9673e-08	0.329952	0	0.125661	1	0.694805	0.588901	0	0	0	0.698644	0.713808	0.303213	0.04796	0.231075	0.183639	0	0.064033	0	0	0.038282	0	0	0	0	0.708466	0.215888	0.127035	0	0	0
MD00G1129700	gene	-	-	GO:0016616	-	IPR045313; IPR002347; IPR036291	AT5G51030	-	NAD(P)-binding Rossmann-fold superfamily protein	-	71.521	2.76e-176	490	-	-	0.92273	0.959419	1	0.769296	0.643452	0.847152	0.602603	0.734474	0.87211	0.911594	0.899631	0.792818	0.828355	0.92701	0.69323	0.695996	0.732691	0.760985	0.761623	0.915926	0.914073	0.770797	0.709744	0.683196	0.699712	0.812354	0.71021	0.701316	0.609111	0.834644
MD00G1129800	gene	-	-	-	-	-	AT4G36520	-	Chaperone DnaJ-domain superfamily protein	-	43.81	5.18e-76	257	CG_0591	3.42158e-08	0.674242	1	0.648079	0.325286	0.43429	0.313287	0.35424	0.464229	0.220655	0.346875	0.415981	0.274084	0.398195	0.312184	0.365818	0.646238	0.552049	0.457873	0.354634	0.47357	0.288195	0.600779	0.62625	0.654522	0.094377	0.172744	0.149263	0.434319	0.525914	0.557243
MD00G1129900	gene	-	-	-	-	-	not found	-	-	-	-	-	-	CG_0361	4.0237e-05	0.369699	0.23885	0.540561	0.55586	1	0.729613	0.760099	0.687818	0.658405	0.680974	0.447419	0.562846	0.683339	0.921779	0.855223	0.417187	0.469868	0.5868	0.594477	0.490844	0.865565	0.690055	0.620974	0.726118	0.305929	0.436334	0.253314	0.805094	0.823556	0.509731
MD00G1130000	gene	-	GO:0016104	GO:0016866	GO:0005811	IPR018333; IPR032696; IPR008930	AT2G07050	CAS1	cycloartenol synthase 1	BR	73.837	0	815	CG_0401	7.29545e-07	0.63343	0.688359	0.581879	0.561227	0.660447	0.759294	0.621329	0.762789	0.636687	0.540106	0.581442	0.57697	0.54127	0.667366	0.530313	0.908784	0.954179	0.843941	0.731942	0.667253	0.702525	0.549853	0.604923	0.495662	0.868236	1	0.986633	0.850809	0.96018	0.814556
MD00G1130100	gene	-	GO:0006465	GO:0004252; GO:0008233	GO:0005787; GO:0016020	IPR001733; IPR019533; IPR036286; IPR015927	AT1G52600	-	Peptidase S24/S26A/S26B/S26C family protein	-	79.397	2.08e-110	313	CG_1071	2.03646e-09	0.981238	1	0.956074	0.750534	0.583282	0.683341	0.686885	0.569399	0.401791	0.723748	0.668278	0.542309	0.910388	0.817524	0.585219	0.478528	0.380734	0.431521	0.446869	0.321556	0.554565	0.405326	0.407803	0.465867	0.317271	0.462984	0.362077	0.357502	0.380826	0.290649
MD00G1130500	gene	-	GO:0019632; GO:0009423	GO:0003855; GO:0004764; GO:0050661	-	IPR013785; IPR013708; IPR022893; IPR011342; IPR041121; IPR036291; IPR046346; IPR006151; IPR001381	AT3G06350	MEE32	EMB3004, EMBRYO DEFECTIVE 3004, MATERNAL EFFECT EMBRYO ARREST 32	-	75.778	0	669	CG_0511	2.32356e-09	0.768322	0.88302	0.95006	0.576432	0.481623	0.478742	0.567458	0.651939	0.767711	0.722835	0.632572	0.571609	0.960222	0.995949	0.989551	0.810033	0.817622	0.810188	0.573625	0.54853	0.502984	0.545659	0.632406	0.689814	0.666751	0.865366	0.52976	0.869551	0.872627	1
MD00G1130600	gene	-	-	-	-	IPR013057	AT3G28960	-	Transmembrane amino acid transporter family protein	-	62.779	0	525	CG_0611	6.15344e-17	0.408463	0.488744	0.521691	0.533371	0.464337	0.319348	0.123142	0.055391	0.087266	0.930477	1	0.736458	0.14688	0.290135	0.120665	0.202103	0.201935	0.180957	0.133341	0.115458	0.153246	0.103946	0.113889	0.14615	0.351895	0.356118	0.312849	0.099424	0.138256	0.103007
MD00G1130700	gene	-	-	GO:0005515	-	IPR046848; IPR002885; IPR011990	AT2G36730	-	Pentatricopeptide repeat (PPR) superfamily protein	-	61.554	0	642	-	-	0.671641	0.115125	1	0.65819	0.467755	0.56623	0.663339	0.753353	0.811178	0.506661	0.531558	0.780693	0.464389	0.690439	0.363346	0.207581	0.188563	0.362042	0.265092	0.455518	0.325092	0.304996	0.677312	0.608883	0.522599	0.133859	0.674401	0.333554	0.329206	0.44903
MD00G1130900	gene	-	-	GO:0004373	-	IPR011835; IPR013534	AT3G01180	SS2	AtSS2, starch synthase 2	-	66.892	0	993	-	-	0.924018	0.907582	0.880474	0.943101	1	0.907909	0.766123	0.822477	0.749352	0.648119	0.657419	0.658605	0.797585	0.912484	0.776029	0.862855	0.782896	0.895003	0.863171	0.834756	0.9741	0.896525	0.894858	0.920726	0.696038	0.716487	0.720101	0.788963	0.846159	0.926613
MD00G1131000	gene	-	-	-	-	IPR013083; IPR001841	not found	-	-	-	-	-	-	CG_2711	2.93214e-06	0.508955	0.454234	0.725879	0.663698	0.526245	0.488321	0.881969	0.690809	1	0.650931	0.319083	0.506839	0.558917	0.51269	0.7095	0.542966	0.304511	0.173957	0.318525	0.457313	0.27031	0.482436	0.290169	0.209515	0.217124	0.161414	0.270764	0.28726	0.28497	0.887624
MD00G1131200	gene	-	GO:0009451	GO:0008270; GO:0005515; GO:0003723	GO:0043231	IPR032867; IPR046848; IPR011990; IPR045215; IPR002885	AT5G50390	EMB3141	EMBRYO DEFECTIVE 3141	-	61.765	0	890	-	-	0.326431	0.376133	0.373035	0.774011	0.728154	0.525415	0.498049	0.439852	0.412694	0.929449	1	0.868956	0.556611	0.508908	0.481819	0.313572	0.314039	0.293641	0.755614	0.743419	0.625807	0.779393	0.857298	0.774009	0.490093	0.505667	0.636812	0.581725	0.460555	0.58737
MD00G1131300	gene	-	-	-	-	-	AT3G01170	-	Ribosomal protein L34e superfamily protein	-	58.974	1.91e-88	260	CG_0161	4.47814e-17	0.11526	0.150697	0.138503	0.280251	0.259718	0.253446	0.212013	0.185021	0.217428	0.866995	1	0.944491	0.276866	0.325815	0.256242	0.209207	0.227614	0.172262	0.244858	0.235996	0.298023	0.290239	0.346944	0.294084	0.278195	0.312236	0.232022	0.30964	0.260528	0.249175
MD00G1131600	gene	-	GO:0031145; GO:1904668; GO:1905786	GO:1990757; GO:0005515; GO:0010997; GO:0097027	GO:0005680	IPR024977; IPR033010; IPR001680; IPR015943; IPR036322	AT4G22910	FZR2	CCS52A1, FIZZY-related 2, cell cycle switch protein 52 A1	-	77.733	0	749	CG_2701	8.98311e-16	0.484241	0.528492	0.487296	0.578736	0.574866	0.557098	0.492143	0.535015	0.491411	1	0.939722	0.957268	0.610007	0.729902	0.676637	0.400232	0.457546	0.47353	0.584513	0.565577	0.484539	0.520835	0.528943	0.523557	0.72879	0.661626	0.732871	0.650137	0.643004	0.665754
MD00G1131800	gene	-	-	-	-	IPR024438	AT4G22920	NYE1	SGR, SGR1, NON-YELLOWING 1, STAY-GREEN, STAY-GREEN 1	-	58.131	4.16e-105	307	CG_0551	1.34313e-10	0.154422	0.299882	0.381315	0.434973	0.306347	0.194927	0.475456	0.410955	0.748118	0	0.100079	0.071243	1	0.940205	0.680691	0.442586	0.225727	0.237461	0.146051	0.180431	0.192156	0.155034	0.305787	0.467396	0	0	0.034732	0.35236	0.294587	0.701792
MD00G1131900	gene	-	GO:0045892	GO:0008134; GO:0003714	GO:0005634	IPR010516; IPR042534	AT2G45640	SAP18	SIN3 associated polypeptide P18, SIN3 ASSOCIATED POLYPEPTIDE 18	-	50.98	2.44e-45	145	CG_2711	9.20904e-09	0.313302	0.319212	0.244304	0.366922	0.359845	0.205154	0.740692	0.446961	1	0.368944	0.271623	0.26174	0.400148	0.334496	0.949221	0	0	0	0.035355	0	0	0	0	0	0.113195	0.152172	0	0.150545	0	0.372973
MD00G1132300	gene	-	GO:0090305; GO:0110155; GO:0000956	GO:0034353	GO:0005829; GO:0005634	IPR013961; IPR039039	AT4G17620	DXO1	DXO protein 1, DL4845W	-	71.059	0	609	-	-	0.706506	0.732069	0.801701	0.568222	0.806033	0.774704	0.555175	0.630505	0.676565	1	0.887419	0.885477	0.724266	0.715731	0.790255	0.776685	0.708386	0.784056	0.875854	0.818256	0.927614	0.781202	0.78326	0.904698	0.734386	0.934683	0.869271	0.764176	0.828323	0.850184
MD00G1132400	gene	-	-	-	-	IPR025461	AT1G67080	ABA4	abscisic acid (ABA)-deficient 4	ABA	68.715	2.5e-90	268	CG_0941	8.69397e-18	0.485634	0.466606	0.432241	0.31703	0.31111	0.26831	0.343938	0.285012	0.373081	0.397348	0.380298	0.330618	0.785264	0.919237	0.673299	0.575288	0.643505	0.646036	0.38231	0.350418	0.375886	0.283201	0.326967	0.267482	0.792535	0.769436	0.854494	0.969279	1	0.930309
MD00G1132600	gene	-	GO:0019722	GO:0005509; GO:0019900	-	IPR011992; IPR002048; IPR045198	AT4G17615	CBL1	SCABP5, calcineurin B-like protein 1, CALCINEURIN B-LIKE PROTEIN, SOS3-LIKE CALCIUM BINDING PROTEIN 5	-	87.324	7.47e-138	384	CG_1222	7.4565e-05	0.760139	0.602064	0.623192	0.529407	0.492678	0.576423	0.6122	0.731002	0.901128	0.583872	0.609312	0.429063	0.566859	0.838191	0.65453	0.823422	1	0.716645	0.831758	0.820393	0.820192	0.782712	0.955805	0.747944	0.693652	0.790522	0.841498	0.804547	0.539063	0.724949
MD00G1133200	gene	-	-	-	-	IPR006461	AT1G14870	PCR2	AtPCR2, PLANT CADMIUM RESISTANCE 2	-	73.077	2.93e-38	127	CG_1611	3.1778e-05	0	0	0	0	0	0	0.200658	0.061972	0.250169	1	0.096281	0.314456	0.55601	0.458402	0.508203	0	0.413952	0.064454	0	0.31736	0.19418	0.152167	0	0	0.268337	0.51761	0.28856	0.793016	0.402363	0.436355
MD00G1133700	gene	-	-	GO:0004857	-	IPR006501; IPR035513	AT1G14890	-	Plant invertase/pectin methylesterase inhibitor superfamily protein	-	56.25	1.99e-72	219	CG_2291	5.66195e-10	0.493338	0.215259	0.105937	0.768002	1	0.76768	0.785649	0.606576	0.579886	0.407044	0.447701	0.449085	0.643906	0.673648	0.544079	0.443218	0.395454	0.462995	0.347494	0.228434	0.173458	0.117094	0.18703	0.097585	0.120604	0.183942	0.133424	0.186031	0.150003	0.11245
MD00G1133800	gene	-	-	GO:0004857	-	IPR035513; IPR006501	not found	-	-	-	-	-	-	CG_1131	1.8945e-10	0.238362	0.247192	0.299672	0.246911	0.251064	0.299739	0.341807	0.270921	0.314516	0.392542	0.345328	0.318196	0.1475	0.199447	0.197555	0.848994	1	0.952415	0.685321	0.663166	0.741275	0.58323	0.718704	0.706636	0.308642	0.269602	0.393021	0.244372	0.247453	0.298519
MD00G1134000	gene	-	-	GO:0004857	-	IPR035513; IPR006501	AT1G14890	-	Plant invertase/pectin methylesterase inhibitor superfamily protein	-	55.769	2.64e-71	216	CG_2671	3.50762e-06	0.092242	0.156803	0.183519	0.268746	0.334607	0.276259	0.49122	0.547845	0.330988	0.110145	0.258926	0.293704	0.258795	0.166367	0.205322	0.96527	1	0.945737	0.798298	0.832048	0.933538	0.327458	0.417767	0.353759	0.421416	0.173614	0.230986	0.411888	0.118621	0.504734
MD00G1134600	gene	-	GO:0006479	GO:0008276	GO:0005634	IPR019410; IPR038899; IPR029063	AT2G26810	-	Putative methyltransferase family protein	-	74.194	1.01e-77	230	-	-	0.702316	0.762246	0.52497	0.590628	0.693801	0.432796	0.700162	0.707171	0.422236	0.404571	0.700419	0.448213	1	0.616658	0.63678	0.342907	0.421608	0.642623	0.50728	0.64827	0.555452	0.542369	0.516593	0.593823	0.405944	0.541047	0.610112	0.892164	0.658414	0.70967
MD00G1134700	gene	-	-	-	-	-	not found	-	-	-	-	-	-	-	-	0.419168	0.477625	0.605703	0.728682	0.748163	0.459025	0.561463	0.475346	0.7747	0.622293	0.391091	0.452433	0.653316	0.681217	0.789655	0.545947	0.432614	1	0.542419	0.519403	0.677133	0.544223	0.503988	0.595698	0.47539	0.55001	0.439663	0.740208	0.460108	0.757697
MD00G1134800	gene	-	-	GO:0008821	-	IPR045290	AT2G26840	MOC1	Monokaryotic Chloroplast 1	-	56.8	2.13e-88	264	CG_1401	1.99317e-08	0.678364	0.781753	0.639623	0.623248	0.575759	0.603401	0.695671	0.715847	0.58669	0.769998	0.613541	0.717352	0.977758	1	0.937954	0.544834	0.529586	0.43454	0.487587	0.61364	0.602544	0.730115	0.489838	0.726143	0.479481	0.422026	0.375267	0.846003	0.700747	0.719524
MD00G1135400	gene	-	-	-	GO:0009535; GO:0009706	IPR040377	AT1G42960	CTI1	Carboxyltransferase Interactor1	-	65.909	6.85e-57	176	CG_0282	3.27263e-15	0.993965	0.882513	1	0.844226	0.852013	0.851843	0.551452	0.611516	0.576334	0.841197	0.884144	0.87204	0.51498	0.64239	0.603726	0.884521	0.868483	0.793966	0.735764	0.802183	0.755338	0.62984	0.571239	0.594843	0.942804	0.931317	0.921719	0.508928	0.55726	0.480616
MD00G1135600	gene	-	-	GO:0015211	GO:0016020	IPR030182	AT1G28220	PUP3	purine permease 3	-	63.11	8.01e-155	439	CG_0771	3.62353e-18	0.10078	0.126139	0.109098	0.084729	0.119119	0.176985	0.226364	0.235887	0.208759	0.158271	0.124761	0.116801	0.432789	0.419913	0.333235	0.114763	0.110864	0.08642	0.127138	0.167784	0.178914	0.187392	0.238713	0.247698	0.138811	0.100972	0.091432	0.966375	1	0.930896
MD00G1135700	gene	-	GO:0006457	GO:0051082	-	IPR002939; IPR008971	AT1G28210	ATJ1	AtDjB1	-	51.724	3.69e-35	128	CG_1571	1.26722e-11	0.163549	0.085432	0.301174	0.249113	0.190711	0.207335	0.341244	0.491042	0.420024	0.152677	0.153576	0.167916	0.319744	0.344268	0.348232	0.427972	0.411347	0.618961	0.700596	0.61125	0.562417	0.786467	0.492096	0.769058	0.359241	0.35345	0.488968	1	0.576979	0.814542
MD00G1135800	gene	-	-	GO:0031072; GO:0051082	-	IPR001305; IPR036410	not found	-	-	-	-	-	-	CG_1571	2.93389e-11	0.223631	0.349561	0.318059	0.215819	0.287132	0.411415	0.409471	0.391388	0.384672	0	0.206969	0	0.279433	0.359012	0.570502	0.670305	0.470566	0.598583	0.462713	0.546831	0.771529	0.645904	0.649533	0.716411	0.458487	0.454293	0.723193	1	0.795247	0.997963
MD00G1135900	gene	-	-	-	-	-	not found	-	-	-	-	-	-	CG_2261	4.75361e-10	0.165001	0.150622	0.252827	0.073068	0.194235	0.317516	0.238682	0.387033	0.289232	0.102505	0.235289	0.097957	0.157509	0.187892	0.377388	0.328414	0.428481	0.631222	0.552588	0.384338	0.446956	0.289861	0.45264	0.603453	0.540798	0.335965	0.428563	1	0.473716	0.976327
MD00G1136000	gene	-	-	-	-	IPR036869; IPR001623	AT1G28210	ATJ1	AtDjB1	-	47.872	4.8e-50	169	CG_1571	8.87917e-15	0.209628	0.148096	0.199978	0.306108	0.274477	0.232883	0.299588	0.397847	0.404647	0.146955	0.297625	0.23195	0.598475	0.421332	0.378722	0.514605	0.677231	0.715781	0.542297	0.598159	0.775176	0.844769	0.837117	0.812029	0.405451	0.384878	0.73628	0.897564	0.877114	1
MD00G1136100	gene	-	-	GO:0005515	-	IPR011990	AT5G27460	-	Tetratricopeptide repeat (TPR)-like superfamily protein	-	49.231	2.68e-55	184	CG_1981	0.000120009	0.344922	0.136175	0.2843	0.358388	0.387763	0.222368	0.234516	0.689193	0.281052	0.379431	0.073206	0.441954	0.668088	0.298283	0.511117	0.365668	0.522343	0.357342	0.450804	0.742631	0.4877	1	0.310843	0.751316	0.372521	0.379624	0.076975	0.667115	0.906487	0.580408
MD00G1136200	gene	-	-	-	-	-	not found	-	-	-	-	-	-	-	-	0.357013	0.095467	0	0	0.154747	0.20489	0	0.401069	0.705445	0.798641	0.584981	0	0.715991	0.350856	0.790606	1	0.204201	0	0.706945	0.504626	0.622944	0.800362	0.795816	0.788302	0.609142	0.297671	0.148485	0.74823	0.547495	0.978775
MD00G1136300	gene	-	GO:0006749	GO:0004364	GO:0005737	IPR036249; IPR010987; IPR045073; IPR004046; IPR036282; IPR045074; IPR004045	AT2G29420	GSTU7	GST25, glutathione S-transferase tau 7, GLUTATHIONE S-TRANSFERASE 25	-	48.198	8.91e-78	233	-	-	0.2613	0.416866	0.297952	0.335957	0.16985	0.385176	1	0.311557	0.192223	0.128064	0.195616	0.117745	0.12787	0.396082	0.3833	0.164278	0.099379	0	0.044349	0.157932	0.285645	0.143681	0.16559	0.419075	0.171006	0.041281	0	0.263706	0.122697	0.184739
MD00G1136400	gene	-	-	-	-	-	not found	-	-	-	-	-	-	-	-	0.323693	0.488653	0.761943	0.709101	0.524515	0.584096	0.551152	0.64346	0.494615	0.850514	0.779059	0.586871	0.462671	0.918744	0.463661	0.683483	0.693392	0.463563	0.40308	0.408275	0.550654	0.602827	0.677096	0.672081	0.460645	0.542798	0.649554	0.827385	0.675941	1
MD00G1136500	gene	-	-	-	-	IPR028923	AT3G21110	PUR7	PURC, purin 7, PURIN C, 5'-phosphoribosyl-4-(N-succinocarboxamide)-5-aminoimidazole synthetase, SAIRCAR synthetase	-	70.171	0	578	CG_2231	1.73786e-08	0.585591	0.586302	0.6409	0.695353	0.622139	0.512784	0.733417	0.762408	0.962749	0.785487	0.739453	0.701187	0.721993	0.7752	0.793909	0.575526	0.711199	0.741784	0.57505	0.606912	0.549497	0.708789	0.678842	0.659116	0.585237	0.545403	0.564045	1	0.906352	0.988452
MD00G1136600	gene	-	-	GO:0047262; GO:0016757	-	IPR029044; IPR002495; IPR029993	AT3G61130	GAUT1	LGT1, JS36	-	77.139	0	1087	CG_1661	5.69591e-20	0.491904	0.569252	0.506536	0.565399	0.499378	0.47246	0.441808	0.532814	0.521439	0.988728	1	0.961922	0.560653	0.736644	0.530913	0.4781	0.454913	0.400234	0.510815	0.496455	0.500875	0.563245	0.552132	0.549748	0.567847	0.606148	0.596126	0.669473	0.758956	0.660976
MD00G1136700	gene	-	-	-	-	IPR013534	AT1G32900	GBSS1	granule bound starch synthase 1	-	76.636	3.67e-56	185	CG_1981	0.000199784	0	0	0	0.218273	0.207099	0.33599	0.14579	0	0.305692	0	0.099289	0	0.12354	0.246347	0.288568	0	0	0.383367	0.329081	0	0	0.682597	0.546525	0.121226	0	0.257618	0.186682	0.409092	1	0.528107
MD00G1136800	gene	-	-	GO:0005515	-	IPR002885; IPR011990	AT2G01860	EMB975	CYK8, EMBRYO DEFECTIVE 975	-	60.259	0	559	CG_1571	2.8044e-06	0.308616	0.41369	0.470071	0.333116	0.297853	0.312879	0.330178	0.500841	0.439914	0.397805	0.286327	0.443937	0.655944	0.873585	0.745205	0.674867	0.675753	0.675697	0.601114	0.755501	0.807778	0.761758	0.780533	1	0.554554	0.675808	0.701558	0.699041	0.611455	0.716082
MD00G1137200	gene	-	-	-	-	IPR045884	AT5G59350	-	-	-	50.996	1.63e-58	190	CG_0421	4.54392e-13	0.408319	0.460436	0.456449	0.386354	0.463526	0.514247	0.802072	0.784953	0.622638	0.486164	0.446475	0.374035	1	0.82456	0.975962	0.308658	0.290699	0.406038	0.512024	0.421515	0.552615	0.510685	0.647336	0.762693	0.290922	0.149244	0.276833	0.774462	0.694644	0.888266
MD00G1137300	gene	-	-	-	-	-	AT3G62070	-	-	-	59.292	1.63e-34	126	CG_0141	6.71419e-15	0.214451	0.370071	0.350198	0.247829	0.403086	0.264294	0.773147	0.630667	0.654827	0.176504	0.15154	0.144759	0.805245	0.660456	0.912292	0.293202	0.156147	0.26319	0.377914	0.312256	0.480464	0.436259	0.611256	0.590584	0.40489	0.28766	0.283557	0.817516	0.921909	1
MD00G1137500	gene	-	GO:0072598; GO:0051205; GO:0010027	GO:0032977	GO:0016020; GO:0009535	IPR028055; IPR001708; IPR047196	AT2G28800	ALB3	ALBINO 3, CHLOROPLAST MEMBRANE PROTEIN ALB3	-	75.064	0	591	CG_0401	1.39225e-13	0.347453	0.283544	0.303724	0.331306	0.326079	0.331422	0.26396	0.252442	0.318395	0.324395	0.323733	0.304502	0.476082	0.449862	0.429264	0.805121	0.851864	0.795661	0.607591	0.645621	0.622686	0.506639	0.529808	0.543435	0.892071	1	0.965863	0.680119	0.666454	0.68627
MD00G1137800	gene	-	-	-	-	IPR000608; IPR016135	AT5G59300	UBC7	ubiquitin carrier protein 7, UBIQUITIN CARRIER PROTEIN 7	-	89.697	5.83e-105	298	CG_1131	9.37597e-13	0.660758	0.566706	0.606712	0.440899	0.397812	0.33181	0.422886	0.405425	0.35762	0.34915	0.424606	0.420026	0.456308	0.431564	0.393252	0.734194	0.765328	0.892634	0.690594	0.727318	0.802115	1	0.844171	0.993925	0.483075	0.431987	0.417793	0.558353	0.548878	0.576793
MD00G1138200	gene	-	-	GO:0008270	-	IPR013083; IPR011016; IPR001841	AT4G34100	CER9	SUD1, ECERIFERUM 9, SUPPRESSOR OF DRY2 DEFECTS 1	-	78.137	0	1678	-	-	0.676276	0.779226	0.677131	0.756616	0.648495	0.687744	0.799975	0.755141	0.80272	1	0.793282	0.881033	0.69055	0.768561	0.692141	0.74746	0.759786	0.727085	0.804719	0.729422	0.779246	0.817614	0.837287	0.925305	0.699088	0.748277	0.695629	0.873403	0.907343	0.787602
MD00G1138300	gene	-	-	GO:0003676; GO:0003723	-	IPR000504; IPR045305; IPR036053; IPR034364; IPR035979; IPR002004; IPR006515; IPR003954; IPR012677	AT1G49760	PAB8	PABP8, poly(A) binding protein 8	-	75.829	0	923	CG_2761	1.92203e-11	0.607856	0.620158	0.651747	0.673528	0.660621	0.640533	0.868302	0.86463	0.937	0.665513	0.820282	0.736905	0.914623	0.872261	0.830051	0.49816	0.46044	0.440682	0.839832	0.804265	0.819995	0.855166	0.861265	0.864381	0.747028	0.740747	0.753642	0.965317	0.990412	1
MD00G1139000	gene	-	GO:0009263	GO:0016491	-	IPR033909; IPR009078; IPR012348; IPR000358	AT3G27060	TSO2	TSO MEANING 'UGLY' IN CHINESE 2	-	83.133	0	564	-	-	0.396087	0.224357	0.865728	0.185327	0	0.59635	0.583769	0.457959	0	1	0	0	0	0	0	0	0	0	0.227466	0	0	0	0	0	0	0	0	0.262312	0	0
MD00G1139300	gene	-	GO:0034976	-	-	IPR013989; IPR044832	AT3G27090	NRP2	Asparagine-rich protein 2	-	73.333	3.69e-152	427	CG_0591	1.99224e-15	0.946658	1	0.899939	0.646689	0.636113	0.636895	0.715545	0.781888	0.682769	0.520347	0.505385	0.492304	0.577955	0.648776	0.643682	0.874528	0.749575	0.853485	0.58606	0.633127	0.631486	0.652386	0.64691	0.671196	0.490177	0.416677	0.440725	0.606059	0.565876	0.635741
MD00G1139400	gene	-	GO:0045893; GO:0016973; GO:0016578; GO:0006357; GO:0006406	GO:0003713; GO:0003682	GO:0071819; GO:0005643; GO:0000124	IPR038212; IPR018783	AT3G27100	-	-	-	72.84	6.13e-40	129	CG_0061	1.35646e-09	0.376311	0.318942	0.396185	0.195588	0.277175	0.365935	0.344288	0.347424	0.603084	0.366573	0.301234	0.331303	0.520869	0.659108	0.644254	0.46925	0.430175	0.494095	0.507369	0.403391	0.368584	0.470705	0.671126	0.756143	0.460997	0.452347	0.46628	0.568967	0.894798	1
MD00G1139600	gene	-	-	-	-	-	not found	-	-	-	-	-	-	-	-	0.71928	0.875928	0.781221	0.649247	0.731169	0.472707	0.658286	0.504929	0.84231	0.497048	0.65466	0.599605	0.530514	0.693982	0.455204	0.850301	0.535182	0.589033	0.697411	1	0.847456	0.748659	0.716494	0.949579	0.608504	0.801756	0.787584	0.591293	0.989972	0.625187
MD00G1140000	gene	-	-	-	-	IPR013057	AT5G09220	AAP2	amino acid permease 2	-	74.239	0	779	CG_1521	9.47497e-08	0.516567	0.288958	0.699388	0.321932	0.298593	0.255119	0.50709	0.519202	0.476859	0.108893	0.176761	0.053245	0.673644	1	0.569981	0.154733	0.379968	0.253586	0.050004	0.207652	0.183527	0.174394	0.147993	0.099724	0.123207	0.116114	0.254583	0.195531	0.272438	0.469294
MD00G1140100	gene	-	-	-	-	IPR022546	not found	-	-	-	-	-	-	-	-	0.161997	0.454979	0.165133	1	0.272924	0.151674	0	0.384315	0.235255	0.43213	0	0	0.833689	0.561405	0.895453	0	0	0.099225	0	0.11461	0.202127	0.354847	0	0.413791	0	0	0.182881	0	0.127125	0.334777
MD00G1140200	gene	-	GO:0006106; GO:0006108; GO:0006099	GO:0003824; GO:0016829; GO:0004333	GO:0005739; GO:0045239	IPR005677; IPR024083; IPR022761; IPR018951; IPR008948; IPR000362	AT2G47510	FUM1	fumarase 1	-	89.047	0	903	CG_1361	4.93357e-11	0.517619	0.748423	0.612383	0.55361	0.439979	0.453947	0.477836	0.54043	0.524607	0.766734	0.657841	0.622079	0.491649	0.723925	0.481805	0.502532	0.546539	0.487856	0.561211	0.512189	0.491341	0.435959	0.456806	0.46393	0.932307	1	0.915182	0.724442	0.805507	0.641407
MD00G1140300	gene	-	GO:0005975	GO:0004650	-	IPR000743; IPR006626; IPR011050; IPR012334	AT3G16850	PGF5	Polygalacturonase Clade F 5	-	58.559	0	551	CG_1651	4.53068e-14	0	0.091487	0.032793	0.166793	0.102013	0.250535	0.321133	0.072186	0.276606	0.665123	0.664468	0.457659	1	0.82349	0.384461	0.076335	0.087131	0	0.076476	0.054869	0.070801	0.152016	0.036684	0.257166	0.07629	0.204554	0	0.419151	0.088243	0.06203
MD00G1140500	gene	-	GO:0007017; GO:0007018	GO:0003777; GO:0008017; GO:0005524; GO:0005515	GO:0015630	IPR027640; IPR036872; IPR001752; IPR001715; IPR027417; IPR036961	AT2G47500	-	P-loop nucleoside triphosphate hydrolases superfamily protein with CH (Calponin Homology) domain	-	62.784	0	1235	CG_0161	3.50577e-10	0.109895	0.472121	0.158779	0.720552	0.414292	0.3663	0.210551	0.117322	0.099883	0.935455	0.923872	1	0.250551	0.364005	0.173594	0.137025	0.2185	0.141549	0.09495	0.092584	0.262395	0.133365	0.201681	0.137694	0.296772	0.671176	0.340999	0.268789	0.136035	0.112585
MD00G1140600	gene	-	GO:0006338	-	GO:0031011	IPR029523; IPR006880; IPR007529	AT2G47350	-	HIT zinc finger ;PAPA-1-like conserved region	-	44.194	4.58e-118	359	CG_2901	5.2247e-08	0.525113	0.554974	0.536642	0.606774	0.535449	0.492212	0.485323	0.544031	0.546794	0.607445	0.664002	0.799527	0.708094	0.774179	0.716474	0.608713	0.632564	0.755491	0.665368	0.586201	0.78976	0.562834	0.713186	0.707057	0.616775	0.732959	0.714673	1	0.808112	0.929458
MD00G1140700	gene	-	GO:0006508; GO:0006515	GO:0004176; GO:0051117; GO:0004252	GO:0009368	IPR029045; IPR001907; IPR023562	AT1G02560	CLPP5	NCLPP5, NCLPP1, nuclear encoded CLP protease 5, NUCLEAR CLPP 5, NUCLEAR-ENCODED CLPP 1, CLP PROTEASE 1 PROTEOLYTIC SUBUNIT	-	84.281	0	504	-	-	0.894977	0.863979	1	0.736912	0.688184	0.630159	0.6696	0.599991	0.698816	0.492169	0.612754	0.548436	0.797104	0.881691	0.803469	0.79267	0.761841	0.933297	0.557136	0.750461	0.693326	0.623647	0.600343	0.780315	0.684912	0.722097	0.755933	0.819064	0.704531	0.67924
MD00G1140800	gene	-	GO:0006355	GO:0043565; GO:0003700; GO:0000976	GO:0005634	IPR003657; IPR044810; IPR036576	AT4G01250	WRKY22	AtWRKY22	-	35.249	7.03e-38	135	CG_0541	2.61142e-10	0.613527	0.564166	0.583915	0.477899	0.540266	0.649224	0.797357	0.8205	0.79534	0.264086	0.337342	0.336474	0.833542	0.798905	0.784252	0.648762	0.659814	0.644712	0.728231	0.675896	0.781758	0.709219	0.789635	0.777772	0.633692	0.61635	0.68015	0.928954	0.925752	1
MD00G1141700	gene	-	-	GO:0004032; GO:0016491	GO:0005829	IPR020471; IPR023210; IPR044498; IPR036812	AT2G37790	AKR4C10	Aldo-keto reductase family 4 member C10	-	75.238	3.08e-180	500	CG_2132	8.80609e-08	0.834371	0.680266	1	0.509467	0.766931	0.477204	0.327401	0.381585	0.337433	0.396174	0.535887	0.551777	0.289189	0.304302	0.353452	0.548312	0.403563	0.37482	0.248248	0.350103	0.772212	0.407686	0.435481	0.301332	0.106806	0.148477	0	0.148061	0.239374	0.119188
MD00G1142200	gene	-	GO:0015986	GO:0046933	GO:0045261; GO:0000275	IPR036771; IPR001469	AT5G47030	-	ATPase. F1 complex. delta/epsilon subunit	-	72.941	3.97e-39	132	CG_1741	2.19745e-08	0.316129	0.468102	0.388376	0.465972	0.54238	0.377159	0.330024	0.479854	0.606993	0.95207	0.627175	0.862425	0.915676	0.757904	1	0.392047	0.459571	0.488421	0.421809	0.400516	0.455476	0.561044	0.494355	0.569625	0.559529	0.702921	0.623966	0.752105	0.759553	0.871548
MD00G1142500	gene	-	-	-	-	IPR001194; IPR043153; IPR005113; IPR037516	AT5G35560	-	DENN (AEX-3) domain-containing protein	-	63.693	0	970	CG_0622	4.19342e-07	0.66407	0.701488	0.724138	0.8202	1	0.772687	0.528685	0.594449	0.670703	0.746358	0.785149	0.724851	0.527599	0.582386	0.577486	0.747111	0.57893	0.643837	0.573209	0.641734	0.666546	0.474847	0.557007	0.570184	0.743086	0.849275	0.851726	0.635963	0.581263	0.743047
MD00G1142600	gene	-	GO:0031408; GO:0009695	GO:0016491; GO:0016629; GO:0010181	GO:0005777	IPR045247; IPR013785; IPR001155	AT2G06050	OPR3	DDE1, AtOPR3, oxophytodienoate-reductase 3, DELAYED DEHISCENCE 1, 12-OXO-PHYTODIENOATE REDUCTASE, 12-OXOPHYTODIENOATE-10,11-REDUCTASE	JA	75.515	0	613	CG_2791	3.12043e-06	0.708511	0.690625	0.289855	0.694788	0.764352	0.712156	0.844522	0.653122	0.572952	0.67392	0.507701	0.444138	0.905326	1	0.620801	0.244107	0.36595	0.434557	0.255737	0.223277	0.455432	0.293389	0.41758	0.500621	0.289156	0.239879	0.192523	0.532226	0.637769	0.577505
MD00G1142700	gene	-	GO:0005975	GO:0004553	GO:0046658	IPR017853; IPR044965; IPR000490	AT5G20340	BG5	GNS5, beta-1,3-glucanase 5, &#946:-1,3-Glucanase 5	-	50.799	1.26e-106	317	CG_0351	6.48731e-13	0.030112	0.029596	0.215662	0.537724	1	0.390835	0	0	0	0.982816	0.885496	0.648605	0	0	0	0	0	0	0	0	0	0	0	0.022336	0.077522	0.247847	0.209583	0	0	0
MD00G1143000	gene	-	GO:0006412; GO:0000462	GO:0003735; GO:0003723	GO:0015935; GO:0022627; GO:0005840	IPR014721; IPR000754; IPR020568	AT2G09990	-	Ribosomal protein S5 domain 2-like superfamily protein	-	87.671	1.36e-90	263	CG_1241	4.49104e-09	0.821656	0.955534	0.762279	0.834489	0.920715	0.76809	0.991542	0.866357	0.827271	1	0.929693	0.942486	0.83497	0.764375	0.828697	0.634835	0.59013	0.523939	0.725306	0.696163	0.75492	0.67931	0.580772	0.682794	0.740309	0.651953	0.815768	0.905843	0.796452	0.959381
MD00G1143300	gene	-	-	GO:0005515	-	IPR006594; IPR037264; IPR007582; IPR001680; IPR015943; IPR020472; IPR036322	AT5G25150	TAF5	TBP-associated factor 5	-	71.128	0	749	CG_0231	5.13054e-13	0.537016	0.683311	0.542707	0.55285	0.521709	0.590147	0.632326	0.627343	0.751495	0.791677	0.985925	0.776444	0.965872	0.918625	0.900854	0.58657	0.710828	0.68531	0.621603	0.666421	0.717439	0.809865	0.813693	0.711876	0.66913	0.674425	0.608577	1	0.982222	0.934624
MD00G1143400	gene	-	-	-	-	-	not found	-	-	-	-	-	-	CG_2241	1.35121e-12	0.51088	0.474116	0.539451	0.306952	0.480705	0.413085	0.585732	0.606547	0.727524	0.286818	0.287112	0.283292	0.891746	0.759303	1	0.362057	0.316494	0.322213	0.469712	0.407236	0.421017	0.420067	0.444469	0.436429	0.354857	0.340926	0.341873	0.716112	0.621913	0.826666
MD00G1143500	gene	-	GO:0006355	GO:0003700; GO:0043565	-	IPR003657; IPR044810; IPR036576	AT1G80840	WRKY40	WRKY DNA-binding protein 40	ABA	45.775	3.67e-71	223	CG_2541	0.00010088	0	0	0.24996	0	0	0	0	0	0	0.13346	0.860917	0.593062	0.405387	1	0.490834	0	0	0	0	0	0.413809	0.124035	0.27078	0.368098	0.522386	0.532735	0	0.640924	0.399639	0
MD00G1143700	gene	-	-	-	-	IPR014020; IPR029021; IPR015425; IPR042201; IPR035892	AT2G25050	-	Actin-binding FH2 (Formin Homology) protein	-	71.233	0	679	CG_2371	4.63444e-09	0.114622	0.193608	0.096068	0.275393	0.452515	0.178469	0.376482	0.56476	0.414441	0.828533	0.47531	0.230547	0.579137	1	0.947937	0.207991	0.147217	0.189448	0.056798	0.159179	0.15885	0.106891	0.080512	0.176168	0.210163	0.23498	0.023484	0.640358	0.654093	0.266688
MD00G1143800	gene	-	GO:0006508	GO:0004252	GO:0016020	IPR002610; IPR035952; IPR022764	AT1G52580	RBL5	RHOMBOID-like protein 5	-	48.822	9.38e-95	283	CG_1861	3.66913e-16	0.754543	0.75088	0.860207	0.756116	0.490317	0.794425	0.374902	0.419761	0.293591	1	0.847931	0.863503	0.283062	0.35936	0.209881	0.181337	0.143194	0.128767	0.106733	0.101251	0.075871	0.099947	0.077678	0.055765	0.199773	0.112033	0.192072	0.066443	0.080265	0.080622
MD00G1144300	gene	-	-	-	-	IPR019448	AT3G11760	-	-	-	37.926	3.79e-130	399	CG_0822	2.68591e-07	0.139093	0.122704	0.321653	0.634422	0.43185	0.668959	0.382538	0.380783	0.228873	0.165754	0.248868	0.232511	0.308334	0.248934	0.188752	0.264967	0.190169	0.152688	0.152211	0.271349	0.471667	0.12253	0.047413	0.053014	0.630043	0.686804	1	0.274221	0.298839	0.272611
MD00G1144400	gene	-	GO:0006355	GO:0003712	-	IPR036529	AT4G32295	KIX9	kinase-inducible domain interacting 9	-	83.704	1.62e-79	245	CG_0262	1.62844e-07	0.3043	0.277644	0.33156	0.553954	0.537077	0.670136	0.785721	0.939438	0.675981	0.442114	0.551464	0.615738	0.492757	0.451449	0.5308	0.607346	0.697443	0.693803	0.894941	0.923249	0.9159	0.711673	0.936371	0.898483	0.742866	0.688185	1	0.561984	0.525467	0.562186
MD00G1144500	gene	-	-	GO:0016757	GO:0016020	IPR003406; IPR044174	AT4G32290	-	Core-2/I-branching beta-1.6-N-acetylglucosaminyltransferase family protein	-	55.584	3.39e-133	386	CG_2731	1.88461e-05	0.268404	0.502215	0.497549	0.712242	0.626584	0.52887	0.445957	0.892334	0.346274	0.176375	0.041783	0.027603	0.251639	0.243752	0.737733	0.364831	0.202564	0.273651	0.805812	0.541321	0.89675	0.540783	0.538644	1	0.113256	0.175383	0.103617	0.675136	0.966934	0.750489
MD00G1144700	gene	-	GO:0006900; GO:0048268; GO:0072583	GO:0030276; GO:0000149; GO:0005546; GO:0005543; GO:0032050; GO:0005545	GO:0030136; GO:0005905	IPR011417; IPR014712; IPR045192	AT2G25430	PICALM4a	AtECA4, Epsin-like clathrin adaptor	-	70.769	0	566	CG_0371	5.81537e-14	0.33065	0.363937	0.263179	0.394872	0.3476	0.424042	0.624339	0.77386	0.66534	0.280655	0.25161	0.242759	0.316326	0.351076	0.262025	0.592292	0.543917	0.516479	0.916287	0.790865	0.851348	1	0.948754	0.988272	0.406296	0.395028	0.374615	0.724981	0.778026	0.84241
MD00G1144800	gene	-	-	-	-	IPR021374	AT2G04039	-	-	-	62.893	4.97e-59	185	-	-	0.314711	0	0	0.431873	0	0.83201	0	0.708556	0	0.130473	0	0	0.307834	0.356595	0.401993	0	0.611843	0	0.11151	0.597304	0	0.428758	0.9556	1	0.327354	0	0	0.779488	0	0.798226
MD00G1145000	gene	-	-	-	-	IPR013083; IPR043312; IPR001841	AT3G19910	-	RING/U-box superfamily protein	-	65.134	9.29e-108	317	CG_2271	1.9102e-09	0.575288	0.683162	0.595584	0.514702	0.45209	0.34865	0.831769	0.830828	0.914327	0.523926	0.473839	0.448838	0.966489	1	0.826617	0.752928	0.701117	0.624244	0.701254	0.544078	0.618345	0.656905	0.736381	0.655628	0.408697	0.427788	0.463156	0.690048	0.659333	0.618923
MD00G1145100	gene	-	GO:0006555	GO:0004489	-	IPR004621; IPR003171; IPR029041	AT2G44160	MTHFR2	methylenetetrahydrofolate reductase 2	-	82.713	0	819	CG_0141	1.13017e-13	0.374392	0.574194	0.361786	0.285541	0.293791	0.391999	0.725323	0.708188	0.549719	0.368719	0.306465	0.241704	0.758113	0.527528	0.614733	0.331923	0.324989	0.320729	0.346488	0.324855	0.366398	0.594153	0.567796	0.63093	0.188433	0.246773	0.170235	0.976363	0.993534	1
MD00G1145400	gene	-	-	-	-	IPR027417	not found	-	-	-	-	-	-	CG_0731	4.44735e-09	0.524108	0.602865	0.367971	0.571972	0.62439	0.624721	0.751846	0.751722	0.598848	0.639227	0.745944	0.672031	0.833519	0.803941	1	0.34928	0.296167	0.250617	0.689995	0.488591	0.43077	0.446297	0.515944	0.332045	0.370633	0.350698	0.42823	0.528916	0.22472	0.406069
MD00G1145600	gene	-	GO:0002181	GO:0003735; GO:0003729	GO:0022625	IPR038630; IPR011017; IPR000988	AT2G36620	RPL24A	ribosomal protein L24	-	85.35	4.76e-86	249	CG_2261	8.61269e-10	0.46556	0.552835	0.430842	0.520711	0.531955	0.423053	0.64986	0.647552	0.503381	0.567569	0.63941	0.471424	0.562953	0.692734	0.704141	0.77298	0.77314	0.723808	0.740734	0.783658	0.840535	0.695703	0.665829	0.833982	0.818409	0.69008	0.694366	0.801329	1	0.935888
MD00G1145700	gene	-	GO:0015693	GO:0015444; GO:0005524; GO:0016887; GO:0005215; GO:0000166	GO:0016020	IPR023214; IPR023299; IPR001757; IPR044492; IPR023298; IPR008250; IPR004014; IPR006415; IPR006068; IPR036412	AT1G10130	ECA3	endoplasmic reticulum-type calcium-transporting ATPase 3, ER-TYPE CA2+-ATPASE 3	-	25.031	7.6e-56	210	-	-	0.591453	0.736541	0.536965	0.692916	0.701583	0.54181	0.627406	0.787964	0.683468	0.686633	0.510944	0.586083	0.3043	0.331668	0.335159	0.835772	0.762012	0.840058	0.948407	0.789573	0.869943	1	0.970695	0.962432	0.786359	0.77795	0.926665	0.707692	0.861093	0.649768
MD00G1146800	gene	-	-	-	-	IPR011009; IPR004147; IPR000719	AT1G79600	ABC1K3	ABC1-like kinase 3	-	80.093	0	1058	-	-	0.973539	1	0.922983	0.856385	0.828878	0.823651	0.564047	0.635186	0.59768	0.707568	0.730774	0.736725	0.871436	0.799393	0.807653	0.899447	0.896723	0.831976	0.736378	0.772166	0.743823	0.699015	0.675878	0.676958	0.705498	0.763613	0.740453	0.898986	0.848666	0.786285
MD00G1147000	gene	-	-	-	-	IPR040420	AT1G76660	-	-	-	59.958	8.87e-176	500	CG_1491	2.17728e-11	0.434573	0.307569	0.260222	0.268645	0.24513	0.52709	0.654158	1	0.517056	0.128533	0.100464	0.098007	0.406432	0.366108	0.329247	0.051971	0.143365	0.092585	0.047206	0.082857	0.13242	0.041707	0.238469	0.104607	0.031588	0.077419	0.040011	0.237769	0.105703	0.191604
MD00G1147100	gene	-	-	-	-	IPR036928; IPR023631	AT1G08980	AMI1	TOC64-I, AMIDASE-LIKE PROTEIN 1, amidase 1, TRANSLOCON AT THE OUTER MEMBRANE OF CHLOROPLASTS 64-I	auxin	55.584	2.48e-141	407	CG_2192	2.00991e-13	0.454259	0.629063	0.461439	0.387338	0.335843	0.405383	0.836397	0.89439	0.673714	0.170726	0.121059	0.153859	0.690964	0.516153	0.821971	0.459598	0.375805	0.494378	0.518259	0.672627	0.671368	1	0.701895	0.875663	0.129709	0.121444	0.108693	0.735265	0.62742	0.768739
MD00G1147200	gene	-	-	-	-	IPR023631; IPR036928	AT1G08980	AMI1	TOC64-I, AMIDASE-LIKE PROTEIN 1, amidase 1, TRANSLOCON AT THE OUTER MEMBRANE OF CHLOROPLASTS 64-I	auxin	58.747	2.63e-154	442	CG_0171	1.06738e-11	0.336042	0.591039	0.262751	0.097973	0.239422	0.172166	0.718087	0.80721	0.485771	0.079429	0.067513	0.131608	0.525587	0.386342	0.520768	0.444273	0.443992	0.671276	0.346974	0.495983	0.421747	0.894407	0.851291	1	0.111554	0.100068	0.14313	0.488628	0.411942	0.54638
MD00G1147600	gene	-	GO:0006470; GO:0035970	GO:0004722	-	IPR001932; IPR015655; IPR036457	AT3G63340	-	Protein phosphatase 2C family protein	-	51.289	2.03e-120	358	CG_2131	2.79026e-05	0.137785	0.134383	0	0	0	0.081682	0	0.373152	0	0.153697	0.266328	0.137849	0.376288	0.198605	0.240955	0	0.175242	0.099184	0.120585	0	0.323857	0.129317	0.290409	0.191395	0.28275	0.322638	0.510314	0.387201	0.204156	1
MD00G1147700	gene	-	-	-	-	-	AT3G63340	-	Protein phosphatase 2C family protein	-	41.254	1.93e-60	208	CG_0941	2.23282e-11	0	0.199841	0.101084	0	0.122055	0.073563	0.126533	0.164271	0.18084	0.359201	0.518344	0.195877	0.647754	0.824391	0.726711	0.386343	0.339347	0.38259	0.161405	0.190223	0.638773	0.104485	0.130484	0.352003	0.651704	0.425146	0.749953	0.851644	1	0.872216
MD00G1148000	gene	-	-	GO:0008821	-	IPR045290	AT2G26840	MOC1	Monokaryotic Chloroplast 1	-	54.724	1.36e-84	254	CG_0931	1.02034e-07	0.467801	0.786328	0.520901	0.843231	0.693476	0.71904	0.846944	0.769746	0.645358	0.726544	1	0.818291	0.771689	0.852345	0.59001	0.562249	0.419154	0.389139	0.512965	0.521807	0.573529	0.425356	0.538061	0.69077	0.625208	0.575799	0.619639	0.667708	0.516955	0.499381
MD00G1148100	gene	-	GO:0005975	GO:0004553; GO:0030246; GO:0003824	-	IPR025887; IPR000322; IPR013780; IPR033403; IPR017853; IPR011013	AT3G23640	HGL1	heteroglycan glucosidase 1	-	71.221	0	1577	CG_0861	1.24413e-08	0.64366	0.668192	0.689437	0.673793	0.751461	0.757997	0.548889	0.619167	0.643339	0.683705	0.771914	0.728638	0.709149	0.689782	0.728126	0.652092	0.669338	0.61346	0.586807	0.578051	0.621543	0.445522	0.483181	0.453899	0.977517	0.989062	1	0.847498	0.837789	0.796423
MD00G1148200	gene	-	GO:0010230	GO:0009916	GO:0005739	IPR038659; IPR002680	AT3G22370	AOX1A	HSR3, AtHSR3, alternative oxidase 1A, hyper-sensitivity-related 3	-	70.904	6.87e-180	502	-	-	0.021663	0.100103	0.098255	0.301465	0.181025	0.136699	0.437112	0.311898	0.105428	0.533737	0.594878	0.69933	0.148949	0.187598	0.09966	0.079426	0.069274	0.045916	0.273864	0.218505	0.270047	0.608674	0.688595	1	0.044648	0.034137	0.043607	0.324003	0.513944	0.405943
MD00G1148300	gene	-	-	GO:0003723; GO:0003676	-	IPR035979; IPR012677; IPR000504	AT1G76460	-	RNA-binding (RRM/RBD/RNP motifs) family protein	-	61.922	9.76e-116	334	CG_0261	8.72552e-06	0.723367	0.805224	1	0.675121	0.642	0.605412	0.614338	0.641497	0.586102	0.831975	0.856114	0.659713	0.740658	0.748164	0.730622	0.696902	0.745067	0.833116	0.521092	0.625662	0.614903	0.649895	0.471944	0.620183	0.716976	0.763329	0.648806	0.728753	0.679028	0.704247
MD00G1148400	gene	-	-	-	-	IPR048354; IPR006852	AT4G38500	-	Protein of unknown function (DUF616)	-	64.894	1.69e-174	495	-	-	0.524363	0.568014	0.504468	0.577297	0.564708	0.593179	0.471643	0.263485	0.483481	0.747522	1	0.660925	0.461309	0.428391	0.368034	0.417147	0.198022	0.718346	0.46269	0.330621	0.551353	0.428162	0.341976	0.689065	0.61543	0.707225	0.663926	0.877775	0.564069	0.840858
MD00G1148500	gene	-	-	GO:0005525; GO:0008017; GO:0003924	GO:0016020; GO:0005874; GO:0005737	IPR000375; IPR022812; IPR001401; IPR030381; IPR045063; IPR027417	AT3G60190	DL1E	ADL4, ADLP2, EDR3, DRP1E, ADL1E, ARABIDOPSIS DYNAMIN-LIKE 4, DYNAMIN-LIKE PROTEIN 2, ENHANCED DISEASE RESISTANCE 3, DYNAMIN-RELATED PROTEIN 1E, DYNAMIN-like 1E	-	83.276	0	520	CG_2181	1.15273e-09	0.675444	0.716027	0.787909	0.751715	0.698293	0.653493	0.521307	0.545391	0.484433	0.746843	0.855832	1	0.701155	0.678416	0.472857	0.405739	0.323743	0.199604	0.34481	0.316752	0.419327	0.267853	0.36791	0.335382	0.285897	0.206359	0.42652	0.412552	0.560395	0.667136
MD00G1148600	gene	-	-	-	-	-	not found	-	-	-	-	-	-	CG_0391	1.9752e-07	0.70925	0.756627	0.575439	0.29797	0.243188	0.29026	0.430939	0.400438	0.463934	0.6022	0.495291	0.451521	0.729764	0.71675	0.816883	0.594754	0.541129	0.449803	0.312811	0.388934	0.336513	0.384118	0.35772	0.293309	0.726181	0.759368	0.664662	1	0.834192	0.915831
MD00G1148700	gene	-	-	-	-	-	not found	-	-	-	-	-	-	CG_2791	2.40901e-16	0.509296	0.411361	0.63247	0.585541	0.578282	0.28074	0.70584	0.724332	0.473283	0.548727	0.56263	0.55753	1	0.684578	0.792505	0	0	0.047715	0	0	0	0	0	0	0	0	0	0	0	0.015819
MD00G1149000	gene	-	GO:0006952	-	-	IPR035892; IPR044750; IPR000008	AT2G33320	-	Calcium-dependent lipid-binding (CaLB domain) family protein	-	57.714	5.76e-63	213	-	-	0	0.247506	0.112749	0.19439	0.290613	0.49315	0	0.108931	0.115603	0	0	0	0.776932	0	0.145783	0.681305	0	0.743652	0.622628	0.729286	0.172163	1	0.265871	0.310549	0.224033	0	0	0.355229	0.478065	0.510476
MD00G1149200	gene	-	-	GO:0005524	-	IPR014001; IPR001650; IPR027417; IPR038718; IPR025766; IPR044574; IPR000330	AT1G08600	ATRX	CHR20	-	63.158	0	1707	CG_0421	1.04648e-12	0.38382	0.476187	0.420984	0.422123	0.459083	0.41225	0.721449	0.798739	0.799229	0.537474	0.539519	0.544651	0.868046	0.855823	1	0.62998	0.503247	0.638811	0.613487	0.546317	0.629704	0.748819	0.683234	0.719924	0.366988	0.490483	0.482081	0.767504	0.671678	0.845532
MD00G1149300	gene	-	-	-	-	IPR009291	AT3G04350	-	Plant protein of unknown function (DUF946)	-	63.258	0	769	CG_1681	1.7438e-09	0.156668	0.116613	0.105485	0.234714	0.073674	0.241631	0.218432	0.21093	0.218508	0.588388	1	0.52639	0.124598	0.669638	0.21639	0.072608	0	0.085625	0.133558	0.126671	0.216108	0.07134	0.061097	0.099967	0.15661	0.092672	0.056703	0.344563	0.217527	0.305792
MD00G1149500	gene	-	-	-	-	IPR044655; IPR035892; IPR031968; IPR000008; IPR011993; IPR004182	AT3G59660	-	C2 domain-containing protein / GRAM domain-containing protein	-	71.669	0	863	-	-	0.846771	0.826907	0.82787	0.793591	0.889756	0.851482	0.607863	0.726754	0.626659	0.644863	0.623474	0.697286	0.643343	0.59571	0.598841	1	0.892476	0.976287	0.737359	0.805389	0.757489	0.826881	0.815287	0.951134	0.836226	0.83683	0.878233	0.783889	0.752298	0.814022
MD00G1149800	gene	-	-	GO:0005515	-	IPR011043; IPR006527; IPR017451; IPR036047	not found	-	-	-	-	-	-	CG_0161	3.07591e-16	0.033129	0.022434	0.051167	0.181123	0.080949	0.177286	0.119576	0.084663	0.104969	0.540047	1	0.844428	0.168083	0.128726	0.157704	0.009513	0.025291	0.032707	0.030512	0.015982	0.019248	0.020516	0.010936	0.01073	0.159392	0.180888	0.154696	0.121863	0.12072	0.061273
MD00G1149900	gene	-	GO:0006400; GO:0002098	GO:0000049	GO:0005829; GO:0033588; GO:0005634	IPR019519	AT2G18410	ELP5	Elongator complex protein 5	-	53.355	8.93e-103	308	CG_0241	2.21521e-09	0.565526	0.614642	0.523991	0.521559	0.502301	0.574621	0.528232	0.604635	0.61161	0.612285	0.771508	0.690902	1	0.834794	0.788301	0.620379	0.541829	0.582667	0.587569	0.642154	0.646391	0.687389	0.705447	0.707958	0.686611	0.648961	0.645774	0.877064	0.846597	0.860091
MD00G1150000	gene	-	-	GO:0005515	-	IPR001202; IPR036020	AT2G41020	-	WW domain-containing protein	-	51.681	4.96e-152	443	CG_1611	8.62311e-14	0.507541	0.545259	0.495594	0.53871	0.514496	0.481733	0.737654	0.616493	0.635203	0.742118	0.87532	0.845143	0.799803	0.795554	0.870189	0.598454	0.541336	0.530923	0.608162	0.596704	0.676739	0.718646	0.617186	0.649392	0.866784	0.701888	0.683206	1	0.873774	0.98417
MD00G1150100	gene	-	-	-	GO:0016020	IPR008892	AT2G15970	COR413-PM1	WCOR413, WCOR413-LIKE, FL3-5A3, COLD-REGULATED413 PLASMA MEMBRANE 1, CYCLOPHILLIN 19, COLD ACCLIMATION PROTEIN WCOR413-LIKE PROTEIN ALPHA FORM	-	70.707	2.8e-45	145	CG_2792	5.29316e-10	0	0	0	0	0	0	0	0	0	0	0	0	0	0	0	1	0.451634	0.548148	0.383179	0.529463	0.673938	0.245678	0.655696	0.978318	0.812632	0.928769	0.974301	0.77281	0.158829	0.840105
MD00G1150200	gene	-	-	-	GO:0016020	IPR008892	AT3G50830	COR413-PM2	cold-regulated 413-plasma membrane 2	-	61.446	1.74e-33	114	CG_0221	1.17432e-06	0	0	0	0.162422	0	0	0	0	0	0.078518	0	0	0	0	0	1	0.499076	0.280268	0.484966	0	0	0	0.303252	0.666467	0.564168	0.664992	0.266006	0.436169	0.640488	0.916486
MD00G1150300	gene	-	-	-	-	-	not found	-	-	-	-	-	-	CG_0541	1.72256e-08	0.316206	0.365134	0.303491	0.356767	0.285838	0.251969	0.812376	0.815028	0.755284	0.093888	0.192877	0.138731	0.397104	0.421824	0.557864	0.818793	0.727577	0.783639	0.823816	0.836449	0.589133	0.671641	0.545876	0.596098	0.32016	0.42379	0.287415	1	0.67006	0.974312
MD00G1150500	gene	-	-	-	-	-	not found	-	-	-	-	-	-	-	-	0	0.292712	0	0.286301	0	0	0.859599	0.838297	0.193332	0	0	0	0	0.236349	0.218022	1	0	0.609854	0	0	0.378494	0	0	0.232066	0	0	0	0.977574	0.917697	0
MD00G1150600	gene	-	GO:0000398	GO:0003676; GO:0003723; GO:0030628	GO:0089701; GO:0005681	IPR035979; IPR009145; IPR012677; IPR003954; IPR000504	AT5G42820	ATU2AF35B	Zinc finger C-x8-C-x5-C-x3-H type family protein	-	80.172	9.21e-63	192	-	-	0.227268	0	0	0.256553	0	0	0	0	0	0	0.485498	0.507505	0.239253	0	0	0	0.287488	0.272918	1	0.248403	0.344176	0.059182	0.463713	0	0.210097	0	0.311513	0.729841	0.32777	0.347386
MD00G1150800	gene	-	-	-	-	-	not found	-	-	-	-	-	-	-	-	0.563569	0.277996	0.239635	0.473647	0.208216	0.305886	0.481442	0.334017	0.501759	0.189414	1	0.794108	0.15679	0.5331	0.621906	0.479887	0.56885	0.36752	0.497441	0.427928	0.448521	0.36489	0.353518	0.280636	0.227494	0.393532	0.755983	0.581656	0.464501	0.795699
MD00G1150900	gene	-	-	-	-	-	AT3G12940	-	2-oxoglutarate (2OG) and Fe(II)-dependent oxygenase superfamily protein	-	55.921	4.46e-45	153	-	-	0.676547	0.706936	0	0	0.475769	0.043902	0.091877	0.146226	0.46869	0	1	0.588417	0	0	0.541186	0.633268	0	0.86511	0.651559	0.314434	0.381018	0	0.419723	0.344232	0.513101	0.476324	0.337389	0.626121	0.778669	0
MD00G1151000	gene	-	-	-	-	-	not found	-	-	-	-	-	-	-	-	0.302085	0.343946	0.142218	0.159819	0.141463	0.179888	0.195013	0.326956	0.369112	0.391132	0.372731	0.794819	0.579275	0.226245	0.366733	0.319152	0	0.277836	0.495096	0.13105	0.488093	0.568599	0.46074	0.263773	0.572219	0.436138	0.261833	0.164049	0.585853	1
MD00G1151100	gene	-	GO:0006468	GO:0004672	-	IPR000719; IPR001245; IPR011009; IPR003609	AT4G27290	-	S-locus lectin protein kinase family protein	-	46.269	4.84e-44	157	CG_1541	1.36853e-06	0.36342	0.559565	0.644398	0.440766	0.539481	0.298864	0.470198	0.48489	0.414933	0.377187	0.579266	0.484244	0.503944	0.668465	0.559788	0.851744	0.985727	1	0.490803	0.473859	0.715653	0.650529	0.398208	0.627841	0.711197	0.541073	0.946008	0.724159	0.446797	0.75425
MD00G1151200	gene	-	GO:0006468	GO:0005524; GO:0004672	-	IPR011009; IPR000719	AT4G27300	-	S-locus lectin protein kinase family protein	-	64.634	1.57e-33	121	-	-	0.295347	0.337084	0.383281	0.419865	0.275934	0.384146	0.556356	0.574485	0.319811	0.5942	0.555514	0.567259	0.588561	0.155958	0.433243	0.905175	0.391142	0.68048	0.790288	0.605503	0.61988	0.320045	0.550847	0.637884	0.610612	0.574148	0.446076	1	0.489909	0.604777
MD00G1151300	gene	-	-	-	-	IPR001245; IPR011009	not found	-	-	-	-	-	-	-	-	0.570652	0.652077	0.371239	0.281362	0.529721	0.363714	0.638481	0.991826	0.505929	0.60083	0.661747	0.767731	0.607921	0.580043	0.563915	0.755625	0	0.721686	0.635158	0.371201	0.41964	0.605073	0.603093	0.488715	0.435756	0.994493	0.666731	0.917179	0.761723	1
MD00G1151400	gene	-	-	-	-	-	not found	-	-	-	-	-	-	-	-	0.254613	0.716097	0.236618	0.319322	0.340183	0.321722	0.504994	0.985299	0.278266	0.517871	0.540012	0.822531	1	0.856993	0.484179	0.752537	0.787347	0.481693	0.417812	0.29347	0.320966	0.388716	0.559971	0.304858	0.665115	0.978479	0.540185	0.304184	0.408073	0.986987
MD00G1151500	gene	-	-	-	-	-	not found	-	-	-	-	-	-	CG_2901	3.43217e-06	0.183121	0.19583	0.449194	0.51332	0.432987	0.25123	0.526072	0.485937	0.281054	0.463253	0.589862	0.418739	0.533844	0.391123	0.7428	0.403166	0.274524	0.399962	0.412147	0.522416	0.535849	0.634486	0.545868	0.53082	0.666321	0.533649	0.449394	1	0.788838	0.659517
MD00G1151900	gene	-	-	-	-	-	not found	-	-	-	-	-	-	CG_2131	7.84214e-11	0.488068	0.52505	0.568943	0.564919	0.629849	0.732037	0.711926	0.657665	0.74229	0.66633	0.534612	0.601802	0.705193	0.794157	0.844918	0.669158	0.672368	0.728225	0.844187	0.792265	0.800683	0.674389	0.688354	0.723503	0.946602	0.971564	0.726209	1	0.960963	0.987153
MD00G1152000	gene	-	-	GO:0003723; GO:0003676	-	IPR012677; IPR036443; IPR035979; IPR000504; IPR001876; IPR035623; IPR041591	AT3G54230	SUA	suppressor of abi3-5	-	54.528	0	932	CG_2131	2.12307e-14	0.465771	0.475016	0.484776	0.556667	0.520096	0.591001	0.643904	0.691122	0.627489	0.557712	0.628641	0.601195	0.796128	0.782138	0.791087	0.586114	0.621364	0.696296	0.710144	0.717906	0.801498	0.810391	0.781312	0.730788	0.782696	0.761824	0.833504	0.919166	0.876903	1
MD00G1152100	gene	-	GO:0036211; GO:0015031	-	-	IPR016135; IPR017916; IPR008883; IPR037202	AT3G12400	ELC	Vps23A, Vacuolar protein sorting 23A	-	62.559	1.89e-178	503	CG_0191	4.04368e-12	0.532314	0.580171	0.55428	0.553986	0.603424	0.471004	0.748166	0.693717	0.732948	0.672284	0.601975	0.7128	0.859182	0.763737	0.800091	0.53949	0.52287	0.435757	0.704476	0.665207	0.642178	0.824945	0.812552	0.752736	0.620563	0.644836	0.640363	0.923283	1	0.947246
MD00G1152500	gene	-	GO:0000077; GO:0045944	GO:0042393	GO:0005634	IPR001357; IPR036420; IPR047252	not found	-	-	-	-	-	-	CG_0311	3.72812e-10	0.442874	0.622044	0.445122	0.502173	0.573154	0.572047	0.84271	0.942285	0.947294	0.892385	1	0.915994	0.764622	0.769824	0.606574	0.497854	0.519843	0.412896	0.734242	0.726653	0.741424	0.642513	0.717191	0.771946	0.666426	0.488682	0.582591	0.786352	0.752227	0.813623
MD00G1152600	gene	-	GO:0061635	-	GO:0009535	IPR038936	AT5G07020	MPH1	Maintenance of PSII under High light 1	-	64.679	2.37e-87	258	CG_1491	6.55405e-07	0.771637	0.599965	0.556743	0.525171	0.424696	0.68042	0.794445	1	0.560084	0.181927	0.248268	0.17591	0.558555	0.560322	0.403447	0.547305	0.494236	0.473332	0.468799	0.475897	0.356481	0.500801	0.437685	0.519464	0.326918	0.197989	0.336385	0.235666	0.506637	0.544311
MD00G1152700	gene	-	-	-	-	IPR011009	AT1G74320	CEK2	choline/ethanolamine kinase 2	-	71.386	0	534	CG_2901	2.89775e-11	0.383079	0.475124	0.419864	0.336285	0.363786	0.326734	0.540522	0.553766	0.790991	0.645302	0.904825	0.873098	0.837578	0.905881	0.844818	0.698143	0.516198	0.535736	0.796704	0.63766	0.638742	0.773589	0.742985	0.752394	0.651735	0.703411	0.694638	0.957834	0.852263	1
MD00G1154100	gene	-	-	-	GO:0005737	IPR019333; IPR045334	AT4G14590	emb2739	DSP2, embryo defective 2739, DEFECTIVE in snRNA PROCESSING 2, DL3335W	-	47.934	2.1e-32	131	CG_1521	3.76911e-09	0.467667	0.371828	0.402638	0.287	0.384183	0.521017	0.677733	0.750751	0.669906	0.212654	0.321973	0.261067	0.640861	1	0.715239	0.396933	0.282553	0.180711	0.209672	0.45277	0.231946	0.277319	0.300028	0.519268	0.19304	0.229229	0.363838	0.331728	0.399033	0.448493
MD00G1154200	gene	-	GO:0030150; GO:0045039	-	GO:0005744	IPR018450	not found	-	-	-	-	-	-	-	-	0.544915	0.386799	0.749334	0.5367	0.706641	0.461796	0.8576	0.839709	0.788272	1	0.723618	0.538726	0.7079	0.699825	0.814002	0.770601	0.544805	0.858185	0.52975	0.544539	0.550622	0.528663	0.636564	0.522798	0.451222	0.632636	0.671617	0.432609	0.639707	0.660068
MD00G1155200	gene	-	-	-	-	-	not found	-	-	-	-	-	-	CG_1571	3.6274e-16	0.310912	0.290645	0.354258	0.323464	0.334358	0.282729	0.393253	0.418295	0.320634	0.289587	0.384336	0.24229	0.413894	0.39955	0.529329	0.819713	0.647599	0.689265	0.699372	0.719137	0.759019	0.743665	0.709114	0.758907	0.467155	0.400922	0.400209	0.913367	0.88165	1
MD00G1155400	gene	-	-	GO:0008270; GO:0003676	-	IPR022755; IPR036236; IPR003604	AT2G36930	-	zinc finger (C2H2 type) family protein	-	75.862	1.83e-44	142	CG_1301	1.93383e-09	0.730882	0.785102	0.904637	0.59105	0.726628	0.563553	1	0.934629	0.891891	0.764533	0.645921	0.487309	0.88031	0.916679	0.960395	0.447745	0.56712	0.457676	0.608159	0.646395	0.779647	0.820539	0.74014	0.727155	0.499177	0.367511	0.487074	0.635262	0.840517	0.862808
MD00G1156000	gene	-	-	-	-	IPR001005	AT1G26580	-	-	-	36.857	5.1e-58	197	CG_2531	6.34141e-10	0.475273	0.59753	0.558166	0.613391	0.581758	0.481286	0.598539	0.513664	0.538218	0.713521	0.934084	0.799362	0.503695	0.794947	0.63517	0.775172	0.714119	0.679793	0.961073	0.64172	0.803882	0.795652	0.650525	0.851046	0.822498	0.868597	0.766329	0.90765	0.930902	1
MD00G1156200	gene	-	GO:0005975	GO:0030170; GO:0008184; GO:0004645	-	IPR011833; IPR000811	AT3G29320	PHS1	alpha-glucan phosphorylase 1, AtPHS1	-	75.795	0	1519	CG_0622	3.26928e-16	0.958155	0.987217	0.864634	1	0.919551	0.857604	0.264704	0.286462	0.22916	0.850826	0.707927	0.813024	0.265896	0.326563	0.234705	0.739039	0.671607	0.5772	0.536962	0.536136	0.602618	0.330289	0.291845	0.330469	0.902258	0.993914	0.963817	0.18748	0.209163	0.216395
MD00G1156300	gene	-	GO:0006457	-	GO:0009506	IPR040400	AT3G29310	-	calmodulin-binding protein-related	-	32.713	3.37e-43	160	CG_1371	1.39267e-09	0.40805	0.560096	0.447987	0.59113	0.631922	0.530806	0.570421	0.770957	0.382249	0.912688	0.969056	1	0.74188	0.805452	0.813035	0.351159	0.314245	0.209935	0.465714	0.462278	0.56213	0.593631	0.51997	0.510089	0.395003	0.621035	0.571867	0.642271	0.615252	0.767376
MD00G1156400	gene	-	GO:0006355	GO:0008270	-	IPR018289; IPR006564; IPR031052; IPR007527	AT4G38180	FRS5	FAR1-related sequence 5	-	43.303	1.97e-170	503	CG_1511	0.00022506	0.274074	0.637507	0.365199	0.218624	0.167785	0.55547	0.698943	0.189529	0.747034	0.63678	0.936877	0.687435	0.379331	0.677265	0.600049	0.414067	0.268982	0	0.359312	0.322654	0.094373	0.633026	0.654972	0.209754	0.344231	0.184136	0.071059	0.579843	1	0.516977
MD00G1156500	gene	-	GO:0016226	-	-	IPR045297; IPR008011	not found	-	-	-	-	-	-	CG_1641	4.16918e-07	0.659219	0.722004	0.614745	0.554444	0.401776	0.478386	0.421802	0.33057	0.683776	1	0.813801	0.90174	0.570946	0.688743	0.528633	0.522649	0.653735	0.556306	0.332658	0.554903	0.480323	0.633982	0.489786	0.525678	0.779343	0.594706	0.869213	0.754171	0.758581	0.756776
MD00G1156800	gene	-	-	GO:0005525; GO:0003924	-	IPR005225; IPR001806; IPR027417	AT4G09720	RABG3A	RAB GTPase homolog G3A	-	77.184	1.18e-120	340	CG_0221	0.000141014	0.175075	0.174026	0.391846	0.315187	0.444321	0.236261	0.515417	0.708333	0.13972	0.471881	0.32429	0.210216	0.498194	0.667277	0.374614	0.712296	0.98485	0.537123	0.413087	0.474929	0.53891	0.387874	0.507432	0.665339	0.706254	1	0.378453	0.706906	0.86789	0.770096
MD00G1156900	gene	-	GO:0044772; GO:0000079	GO:0016538	GO:0000307; GO:0005634; GO:0005737	IPR039361; IPR004367; IPR013763; IPR046965; IPR006671; IPR036915	AT1G44110	CYCA1:1	Cyclin A1:1	-	52.22	2.85e-167	481	CG_1821	9.94577e-12	0.428064	0.551456	0.506803	0.548821	0.508032	0.514662	0.79307	0.84845	0.921397	0.590238	0.65039	0.617503	0.803078	0.822165	0.760771	0.490502	0.441611	0.510032	0.750351	0.755269	0.817093	0.926461	0.87571	0.780935	0.519888	0.408535	0.593829	0.919222	0.932561	1
MD00G1157300	gene	-	GO:0006751	GO:0061928; GO:0003839	GO:0005737	IPR013024; IPR036568; IPR006840	AT1G44790	-	ChaC-like family protein	-	74.863	5.9e-101	290	-	-	0.628766	0.499713	0.444808	0.437051	0.505265	0.772962	0.41412	0.523671	0.48095	0.67693	0.443592	0.628536	0.339873	0.632492	0.717899	0.421066	0.433193	0.347382	0.53453	0.445428	0.549782	0.684707	0.658339	0.711599	0.868106	0.64956	0.966865	1	0.579124	0.961697
MD00G1157400	gene	-	-	-	GO:0005634	IPR019098; IPR037647	AT1G44780	-	-	-	41.263	1.85e-89	283	CG_2241	1.92404e-09	0.679897	0.685296	0.680819	0.666034	0.612873	0.638877	0.809894	0.850834	0.819258	0.658753	0.766576	0.714529	0.853836	1	0.832425	0.63448	0.640066	0.696862	0.737516	0.636519	0.717072	0.767002	0.68993	0.726453	0.632674	0.631569	0.727557	0.824061	0.801499	0.860266
MD00G1157500	gene	-	-	-	-	-	not found	-	-	-	-	-	-	-	-	0	0	0	0	0	0.578065	0	0.826346	0	0	0	0	0	0	0	0.707815	0	0	0	1	0	0.360265	0	0	0	0.852629	0.324066	0	0.801057	0
MD00G1158000	gene	-	-	GO:0005524; GO:0016887	GO:0005739; GO:0009507; GO:0005737	IPR005654	AT4G28070	-	AFG1-like ATPase family protein	-	82.759	3.26e-64	203	-	-	0.75003	0.676178	0.60987	0.899092	0.832312	0.757619	0.828528	0.722983	0.708693	0.92023	0.844433	0.778822	0.781454	0.777141	0.894348	0.702135	0.651658	0.721337	0.634235	0.724999	0.764243	0.613172	0.409018	0.819549	0.79879	0.594316	0.336781	0.583015	0.762754	1
MD00G1158300	gene	-	GO:0006952	GO:0043531	-	IPR036390; IPR027417; IPR044974; IPR002182; IPR042197	AT5G36930	-	Disease resistance protein (TIR-NBS-LRR class) family	-	35.857	4.01e-68	238	CG_1311	7.90772e-16	0	0	0	0	0	0	0	0	0	0	0	0	0	0	0	0.123979	0.098339	0.034471	0.110098	0.104236	0.121777	0.137587	0.198831	0.209418	0.037813	0	0.03464	0.709404	0.669583	1
MD00G1158400	gene	-	-	-	-	-	not found	-	-	-	-	-	-	CG_2621	2.25605e-10	0	0	0	0	0	0	0	0	0	0	0	0	0	0	0	0.169911	0.138825	0	0	0.133128	0.261005	0.576105	0.223858	0.282364	0	0	0	1	0.564795	0.970087
MD00G1158500	gene	-	GO:0006952	GO:0043531	-	IPR003593; IPR042197; IPR002182; IPR044974; IPR036390; IPR032675; IPR027417	AT5G36930	-	Disease resistance protein (TIR-NBS-LRR class) family	-	35.425	1.26e-107	361	CG_2792	3.489e-11	0	0	0	0	0	0	0	0	0	0	0	0	0	0	0	0.395396	0.328139	0.50744	0.680891	0.842025	0.855507	0.41899	0.296246	0.643438	0.533518	1	0.442217	0.670525	0.539336	0.718363
MD00G1159200	gene	-	GO:0006468	GO:0004672; GO:0005524	-	IPR000719; IPR011009	AT5G55090	MAPKKK15	mitogen-activated protein kinase kinase kinase 15	-	54.178	6.7e-127	377	CG_2651	1.85304e-05	0.206554	0.077043	0	0.071911	0.078697	0.307222	0.072312	0	0	0.216526	0.272331	0.56955	0.194539	0.470478	0.136029	0	0	0	0.214967	0	0.065167	0	0.037606	0	0.222652	0.448043	1	0	0.205706	0
MD00G1159300	gene	-	GO:0006629; GO:0006508	GO:0004190	-	IPR033869; IPR008138; IPR008139; IPR007856; IPR021109; IPR001461; IPR011001; IPR033121	AT1G11910	APA1	AtPaspA1, PaspA1, aspartic proteinase A1, putative aspartic proteinase A1	-	74.125	0	808	CG_2251	7.72924e-14	0.880231	0.874938	1	0.694349	0.73005	0.694447	0.744938	0.715633	0.768026	0.632313	0.636102	0.670429	0.751753	0.691531	0.698258	0.823393	0.777283	0.725753	0.596765	0.557515	0.543201	0.566505	0.580544	0.61152	0.503689	0.528609	0.466301	0.616148	0.577034	0.55704
MD00G1159400	gene	-	-	GO:0046872	-	IPR011765; IPR007863; IPR011249	AT5G42390	SPP	stromal processing peptidase	-	75.783	0	1846	CG_0341	3.89411e-15	0.707072	0.709114	0.705443	0.588769	0.550566	0.622856	0.76926	1	0.864969	0.552502	0.509708	0.514971	0.614431	0.660598	0.692105	0.622645	0.608361	0.691793	0.543371	0.487477	0.554044	0.560378	0.592909	0.568692	0.476221	0.466484	0.457027	0.508213	0.50614	0.57513
MD00G1159500	gene	-	-	-	-	IPR027806	AT5G41980	-	-	-	44.628	1.26e-96	293	CG_2071	1.83683e-09	0.445713	0.481868	0.567334	0.432547	0.391382	0.346422	0.561351	0.570892	0.787211	0.436581	0.679873	0.588789	0.638335	0.766153	0.691987	0.485716	0.481841	0.420599	0.487014	0.516498	0.514019	0.42382	0.563895	0.577493	0.429489	0.46476	0.587467	0.750884	0.900759	1
MD00G1159900	gene	-	-	GO:0016818; GO:0003676; GO:0005524; GO:0008270	-	IPR014001; IPR014905; IPR000330; IPR038718; IPR027417	AT5G05130	-	DNA/RNA helicase protein	-	63.279	0	776	CG_0731	1.28191e-12	0.605171	0.569061	0.694161	0.580318	0.735458	0.654502	0.897124	0.924975	0.850654	0.668968	0.904781	0.727185	0.878268	0.933939	1	0.543368	0.420246	0.440006	0.469377	0.525884	0.46084	0.644003	0.655632	0.560997	0.514616	0.454708	0.531685	0.50691	0.548356	0.658146
MD00G1160000	gene	-	-	-	-	IPR013083; IPR001650; IPR018957; IPR001841; IPR027417	AT5G05130	-	DNA/RNA helicase protein	-	68.401	1.24e-123	375	-	-	0.585841	0.607422	0.379988	0.841058	0.818461	1	0.669427	0.914725	0.649081	0.963494	0.792841	0.635115	0.730109	0.754576	0.842594	0.411058	0.563236	0.652155	0.550067	0.736106	0.951097	0.73145	0.691694	0.683645	0.502007	0.482117	0.540953	0.59987	0.618394	0.442403
MD00G1160200	gene	-	GO:0055085; GO:0006869	GO:0140359; GO:0005319; GO:0042626	GO:0016020; GO:0043231	IPR013525; IPR026082	AT3G47730	ABCA2	ABC2 homolog 1	-	62.877	0	739	CG_2241	1.79883e-12	0.262431	0.263867	0.216098	0.176419	0.200618	0.295544	0.733719	0.831906	1	0.165736	0.225823	0.1966	0.585153	0.453042	0.79344	0.207274	0.184575	0.172036	0.187876	0.176336	0.209709	0.33438	0.396178	0.480261	0.111958	0.1105	0.096092	0.652812	0.569393	0.885579
MD00G1160300	gene	-	GO:0006869; GO:0055085	GO:0005524; GO:0016887; GO:0005319; GO:0042626; GO:0140359	GO:0016020; GO:0043231	IPR003439; IPR026082; IPR027417; IPR003593; IPR013525	AT5G61700	ABCA12	ABC2 HOMOLOG 16, ABC2 homolog 16	-	60.259	0	1080	CG_0841	1.1704e-15	0.140885	0.14588	0.120597	0.108849	0.14747	0.117149	0.618043	0.753754	0.682679	0.145402	0.118858	0.128209	0.50076	0.491169	0.711628	0.154769	0.164669	0.120752	0.205921	0.196351	0.246053	0.541782	0.623293	0.550725	0.098387	0.083494	0.070168	0.743155	0.832001	1
MD00G1160500	gene	-	GO:0006397	-	GO:0071011; GO:0071013; GO:0000974	IPR008409	AT3G18165	MOS4	Modifier of snc1,4	-	63.492	2e-109	316	CG_1791	2.88229e-06	0.866042	0.830903	0.868516	0.810641	0.738667	0.662444	0.742719	0.835362	0.766163	0.915765	1	0.938765	0.837919	0.933139	0.783521	0.791088	0.727142	0.819844	0.815465	0.77564	0.692024	0.737731	0.669707	0.779678	0.776102	0.727746	0.739045	0.800749	0.846287	0.908181
MD00G1160600	gene	-	GO:0007031; GO:0045046	GO:0030674	GO:0005778; GO:0005779	IPR006966	AT1G48635	PEX3	PEX3-2, peroxin 3, PEROXIN 3-2	-	58.904	2.95e-156	444	CG_2531	5.51257e-09	0.645517	0.674293	0.600144	0.633511	0.55697	0.514787	0.579761	0.553253	0.566212	0.815878	0.84208	0.830445	0.785275	0.787092	0.695615	0.711368	0.720227	0.660733	0.632156	0.714761	0.743704	0.928287	0.769585	0.783941	0.693391	0.752953	0.660761	1	0.877422	0.841954
MD00G1160700	gene	-	GO:0001934; GO:0072344	GO:0043022; GO:0045182; GO:0005515; GO:0005080	GO:0005634; GO:0005829	IPR015943; IPR001680; IPR020472; IPR045223; IPR036322	AT1G18080	ATARCA	RACK1A, SAC53, AtRACK1, RECEPTOR FOR ACTIVATED C KINASE 1 A, Suppressor of Acaulis 53, WD-40 REPEAT PROTEIN ATARCA	-	85.321	0	573	CG_2721	1.25624e-12	0.942525	0.938307	1	0.826929	0.829763	0.762142	0.857942	0.857471	0.933927	0.940611	0.967942	0.950959	0.776202	0.824957	0.766286	0.518945	0.526228	0.552507	0.581164	0.525251	0.599969	0.573606	0.545732	0.546732	0.583652	0.50195	0.529504	0.635748	0.596432	0.630384
MD00G1160900	gene	-	-	-	-	IPR011205	AT5G13210	-	Uncharacterised conserved protein UCP015417. vWA	-	41.41	1.07e-46	163	CG_1491	4.88795e-06	0	0	0	0	0.200614	0.440925	0	1	0.216056	0	0.144444	0	0.461724	0	0	0	0.424269	0	0	0	0	0	0.161553	0	0	0	0	0	0	0
MD00G1161000	gene	-	-	GO:0008289	GO:0005783	IPR039010; IPR000008; IPR045050; IPR031468; IPR035892	AT1G20080	SYTB	SYT2, synaptotagmin 2	-	69.261	0	739	CG_1031	3.33031e-10	0.599891	0.730868	0.625526	0.34466	0.406267	0.312649	0.263464	0.505585	0.357555	0.141315	0.210453	0.098818	0.328764	0.450465	0.410582	0.825371	0.88804	1	0.558325	0.420086	0.573964	0.78796	0.87571	0.68714	0.408187	0.353599	0.413634	0.385112	0.459025	0.585165
MD00G1161100	gene	-	-	-	-	-	not found	-	-	-	-	-	-	CG_2692	1.60639e-08	0.456522	0.237973	0.249758	0.787205	0.60685	0.727768	0.425824	0.619365	0.934762	0.769256	0.899703	0.459477	1	0.528449	0.805348	0.278254	0.131856	0.113535	0.321498	0.376859	0.122064	0.22076	0.323539	0.156999	0.457509	0.603678	0.595641	0.508384	0.363646	0.43472
MD00G1161300	gene	-	-	GO:0003723; GO:0003676	-	IPR000504; IPR035979; IPR012677	AT1G33470	-	RNA-binding (RRM/RBD/RNP motifs) family protein	-	56.296	1.16e-87	261	CG_0551	1.21448e-13	0.644321	0.568132	0.664552	0.552034	0.646893	0.682013	0.722893	0.836081	0.973576	0.521405	0.568853	0.61146	0.960879	0.89983	1	0.54743	0.553429	0.603452	0.60235	0.561181	0.601506	0.578944	0.60483	0.662469	0.615367	0.577398	0.627539	0.71286	0.751205	0.710631
MD00G1161400	gene	-	GO:0009768; GO:0009416; GO:0009765	-	GO:0010287; GO:0016020; GO:0009535; GO:0009941	IPR022796; IPR001344	AT4G10340	LHCB5	light harvesting complex of photosystem II 5, CP26, chlorophyll protein 26, CP 26	-	83.274	1.48e-150	422	CG_1411	4.87585e-07	0.516922	0.480256	0.419918	0.363731	0.42404	0.337019	0.391423	0.508857	0.380488	0.564182	0.537516	0.692761	0.82922	0.886657	1	0.096952	0.254584	0.271316	0.517522	0.250043	0.590706	0.712752	0.501762	0.668609	0.480119	0.376541	0.50047	0.705265	0.633649	0.775555
MD00G1161600	gene	-	GO:0017004	GO:0022857; GO:0005524; GO:0016887	-	IPR027417; IPR003439; IPR005895	AT1G63270	ABCI1	NAP10, AtCCMA, non-intrinsic ABC protein 10, cytochrome c maturation a	-	77.005	9.79e-107	305	CG_0221	5.85838e-06	0.514736	0.128737	0.375821	0.324071	0.517948	0.241125	0.483249	0.507803	0.317686	0.243141	0.40468	0.319214	0.201832	0.538998	0.364661	0.439177	0.481414	0.567245	0.528124	0.621911	0.856638	0.759753	0.631892	0.497868	0.778519	0.3441	0.615076	1	0.573514	0.775354
MD00G1162000	gene	-	-	GO:0003824	-	IPR000073; IPR000639; IPR029058	AT4G24160	-	alpha/beta-Hydrolases superfamily protein	-	75.625	1.49e-177	499	-	-	0.751529	0.809353	0.908301	0.978667	0.985856	0.9292	0.767013	0.642677	0.721447	0.724132	0.866666	0.550233	0.834705	1	0.650588	0.927245	0.96777	0.879533	0.687101	0.853487	0.714553	0.747851	0.742203	0.723593	0.701746	0.834474	0.930026	0.815964	0.601228	0.704961
MD00G1163000	gene	-	-	GO:0005525; GO:0003924	-	IPR001806; IPR005225; IPR027417	AT1G43890	RAB18	RAB18-1, RABC1, ARABIDOPSIS RAB GTPASE HOMOLOG B18, ARABIDOPSIS RAB GTPASE HOMOLOG C1, RAB GTPASE HOMOLOG 18-1, RAB GTPASE HOMOLOG C1, RAB GTPASE HOMOLOG B18	-	84.343	3.5e-122	345	-	-	0.75525	0.71144	0.774168	0.665837	0.715337	0.608848	0.830676	0.719548	0.763499	1	0.857769	0.780708	0.796371	0.793264	0.711874	0.637342	0.585099	0.583747	0.67342	0.684587	0.832643	0.81115	0.871995	0.759831	0.884423	0.901038	0.698927	0.772425	0.872157	0.794718
MD00G1163400	gene	-	GO:0055085	GO:0035673	GO:0005887	IPR004648; IPR004813	AT4G16370	OPT3	oligopeptide transporter, DL4215C	-	82.89	0	928	-	-	0.366892	0.271275	0.476272	0.567744	0.595992	0.698236	0.939477	1	0.787546	0.559354	0.765299	0.812894	0.991442	0.981781	0.476283	0.300092	0.234375	0.37067	0.380474	0.326496	0.628805	0.284048	0.29137	0.501161	0.489439	0.439069	0.233336	0.669983	0.386629	0.725346
MD00G1163800	gene	-	-	-	-	IPR046341	AT3G55080	-	SET domain-containing protein	-	53.416	7.57e-55	180	CG_2061	1.61378e-06	0.362512	0.53117	0.356549	0.632223	0.49858	0.319106	0.45839	0.449633	0.632462	0.525286	0.459752	0.334666	0.673475	0.320124	0.437558	0.527626	0.423873	0.459489	0.570477	0.615496	0.859826	0.82058	1	0.757233	0.344462	0.539864	0.341502	0.449598	0.521003	0.717289
MD00G1163900	gene	-	GO:0036297	GO:0070336; GO:0004518; GO:0017108; GO:0008409; GO:0003676; GO:0016788	GO:0005634	IPR011856; IPR033315; IPR014883; IPR049132	AT1G48360	FAN1	Fanconi/FANCD2 associ- ated nuclease I	-	72.857	1.03e-147	436	CG_0951	4.05241e-05	0.356427	0.37091	0.497074	0.389548	0.692298	0.555205	0.858148	0.662344	0.621649	0.339789	0.530877	0.456454	0.705424	0.782341	0.828213	0.77077	0.590811	0.555513	0.502818	0.301746	0.718359	0.777357	0.66008	0.69825	0.838826	0.647399	0.728418	1	0.630407	0.954027
MD00G1164000	gene	-	-	-	-	-	AT4G30780	-	-	-	51.495	4.2e-178	514	CG_0191	5.82035e-12	0.547948	0.589729	0.665294	0.614796	0.67008	0.564536	0.801393	0.736551	0.728292	0.669366	0.856154	0.66619	0.886661	0.964785	0.8895	0.626042	0.579954	0.628002	0.633646	0.742014	0.736253	0.739928	0.717719	0.735327	0.79928	0.680339	0.660614	0.943313	0.907053	1
MD00G1164900	gene	-	GO:0006281	GO:0003824; GO:0003677	GO:0005634	IPR011257; IPR045138	AT3G07930	MBD4L	Methyl-CpG-binding domain protein 4 like	-	58.566	4.02e-87	284	CG_1001	6.59716e-09	0.516179	0.646989	0.61257	0.637357	0.682134	0.672622	0.720442	0.723373	0.914481	0.668616	0.644234	0.690278	0.943748	0.978391	1	0.630067	0.482317	0.502194	0.723028	0.679224	0.724705	0.692833	0.711119	0.737384	0.592114	0.567312	0.570033	0.772758	0.800113	0.744884
MD00G1165000	gene	-	-	-	-	-	AT4G17540	AT4G17540	DL4805W	-	46.931	3.45e-69	217	-	-	0.933983	0.756529	0.823412	0.835008	0.920285	0.822376	0.497914	0.449685	0.431569	0.791777	0.958943	0.725957	0.61998	0.587952	0.517073	0.770826	0.716357	0.812726	0.782339	0.803306	0.714766	0.686448	0.575261	0.743082	1	0.913383	0.995572	0.716746	0.86173	0.767358
MD00G1165100	gene	-	-	-	-	IPR027443; IPR044861; IPR026992; IPR005123	AT5G07480	KUOX1	KAR-UP oxidoreductase 1	-	39.228	7.02e-82	252	CG_0721	6.11998e-14	0.843096	1	0.953472	0.391336	0.402849	0.38711	0.019208	0.02092	0.014238	0.364253	0.464148	0.400805	0.01028	0.022983	0.00686	0.017912	0.021067	0.024445	0.008453	0.012884	0.01425	0.007654	0.00697	0.007125	0.01597	0.010868	0.015077	0.00583	0.00508	0.009222
MD00G1165300	gene	-	GO:0006725	GO:0008198; GO:0016491; GO:0016701; GO:0008270	-	IPR014436; IPR004183	AT4G15093	LigB	AtLigB	-	63.424	3.96e-121	347	CG_2791	9.28529e-20	0.849638	0.808646	0.803162	0.760385	0.670292	0.680066	0.818471	0.822814	0.861923	0.87354	0.903508	1	0.773613	0.724514	0.822384	0	0	0	0	0	0	0	0	0	0	0	0	0	0	0
MD00G1165400	gene	-	-	GO:0140359; GO:0005524; GO:0016887	GO:0016020	IPR003593; IPR013525; IPR027417; IPR003439	AT2G28070	ABCG3	ABC-2 type transporter family protein	-	78.112	0	1167	CG_1531	1.51695e-20	0.135743	0.169611	0.153916	0.157572	0.125363	0.201951	0.584645	0.730189	0.651138	0.198519	0.185806	0.185546	0.530834	0.612886	0.527748	0.150695	0.116564	0.128927	0.103771	0.103681	0.149699	0.231095	0.210231	0.260711	0.207577	0.189799	0.167667	0.927458	0.860686	1
MD00G1165500	gene	-	-	-	-	-	not found	-	-	-	-	-	-	CG_2221	0.000111418	0.368068	0.245919	0.287367	0.414802	0.456815	0.478152	0.540878	0.326415	0.758246	0.671473	0.319997	0.466106	0.360049	0.669973	0.520221	0.392954	0.37959	0.330189	0.466443	0.50006	0.419714	0.162863	0.480681	0.406913	0.663707	0.4912	0.803557	1	0.924597	0.608669
MD00G1165600	gene	-	-	-	-	IPR013083; IPR001841	AT5G01520	AIRP2	AtAIRP2, ABA Insensitive RING Protein 2	-	48.133	3.66e-80	241	CG_0041	3.61948e-15	0.334807	0.384405	0.293665	0.227868	0.225654	0.163632	0.461944	0.510241	0.417336	0.10972	0.146462	0.081167	0.560164	0.474151	0.385137	0.350142	0.153757	0.310018	0.207803	0.416564	0.360576	0.277669	0.283833	0.350777	0.178079	0.238044	0.157826	0.933964	0.895992	1
MD00G1165700	gene	-	GO:0000160; GO:0009736	-	-	IPR045279; IPR001789; IPR011006	AT1G67710	ARR11	response regulator 11	cytokinin	89.6	3.7e-77	237	-	-	0.357821	0	0	0.307881	0	0	0.340478	0.719597	0.37858	0	0	0	0	0	0	0.522022	0	0	0	0	0.238649	0.261336	1	0	0.138072	0	0	0.38326	0	0.446312
MD00G1165800	gene	-	-	-	-	IPR010369; IPR048351; IPR021182	AT2G28150	SOK3	SOSEKI3	-	59.815	0	525	CG_1571	0.000823681	0.626508	0.693829	0.461138	0.67613	0.740235	0.820253	0.544502	0.72383	0.391848	0.433459	0.555981	0.425898	0.526152	0.639139	0.596159	0.398067	0.557818	0.517378	0.855174	0.911332	0.83219	0.794708	0.860628	0.666319	0.535636	0.607625	0.556793	0.798927	1	0.885577
MD00G1166100	gene	-	-	-	-	-	AT3G60520	-	-	-	50.704	2.17e-34	116	CG_1701	6.99121e-10	0.412456	0.423196	0.36637	0.524086	0.479042	0.420577	0.550244	0.338961	0.395554	1	0.613246	0.789144	0.324675	0.596961	0.426438	0.227973	0.184149	0.247039	0.150626	0.283126	0.254372	0.306059	0.263209	0.29648	0.156988	0.140094	0.130375	0.118339	0.082521	0.101827
MD00G1166400	gene	-	-	-	-	IPR005314	AT4G22970	ESP	RSW4, AESP, AESP1, RADIALLY SWOLLEN 4, homolog of separase, EXTRA SPINDLE POLES, HOMOLOGY OF SEPARASE 1	-	41.589	0	1207	CG_0891	2.63599e-06	0.230256	0.344976	0	0.380987	0.43066	0.106535	0.062688	0.760783	1	0.678065	0.660321	0.625282	0.797773	0.518158	0.381287	0.27076	0.053342	0.273133	0.354038	0.087402	0.120142	0.26619	0.171623	0.177357	0.32429	0.364566	0.334633	0.841353	0.468066	0.772201
MD00G1166500	gene	-	GO:0006468	GO:0004672; GO:0005524; GO:0004674	-	IPR000719; IPR044815; IPR009091; IPR011009	AT3G55950	CCR3	CRINKLY4 related 3	-	59.615	0	706	-	-	0.641954	1	0.192695	0.379154	0.482021	0.33179	0.638793	0.509143	0.344964	0.796218	0.658102	0.465387	0.495022	0.477843	0.614206	0.22157	0.416287	0.205053	0.436803	0.53372	0.656032	0.406447	0.269811	0.325244	0.287847	0.265484	0.168435	0.208317	0.191904	0.228781
MD00G1166600	gene	-	-	GO:0004674	-	IPR044815	not found	-	-	-	-	-	-	-	-	0.400467	0.915674	0	0.098956	0.265077	0.312846	0.235787	0.238296	0.09963	1	0.507857	0.500639	0.849279	0.399434	0.139023	0.415947	0.12734	0	0.143751	0	0.037857	0.190249	0.527803	0	0.089349	0.158679	0.168661	0.062341	0	0
MD00G1166700	gene	-	GO:0006355	GO:0003700; GO:0000981; GO:0000977	GO:0005634	IPR000967; IPR034078	AT5G05660	NFXL2	EBI, Arabidopsis NF-X like 2, EARLY BIRD, NFX1-like 2	-	64.019	0	1060	CG_1001	2.30154e-06	0.468111	0.575058	0.477099	0.596945	0.571508	0.582689	0.598103	0.664819	0.548445	0.730821	0.436408	0.616623	0.918737	1	0.831141	0.493871	0.413957	0.347786	0.74955	0.677092	0.710825	0.592271	0.642895	0.757144	0.570162	0.543772	0.369508	0.696176	0.801509	0.812002
MD00G1166800	gene	-	GO:0002098	-	GO:0033588	IPR027417; IPR018627	AT4G10090	ELP6	MOP2, elongator protein 6	-	44.974	1.1e-50	164	-	-	0.688592	0.58842	0.234357	0.315988	0.491673	0.59575	0.221582	0.976208	0.470065	0.342942	0.664953	0.469522	0.587225	0.539667	0.715968	0.874083	0.855972	0.519188	1	0.509361	0.866401	0.773912	0.512358	0.856265	0.617063	0.644864	0.563841	0.417766	0.759264	0.712102
MD00G1167700	gene	-	GO:0051726; GO:0045736	GO:0004861	GO:0005634	IPR044898; IPR044275; IPR003175	AT5G48820	ICK6	KRP3, KIP-RELATED PROTEIN 3, inhibitor/interactor with cyclin-dependent kinase	-	44.269	4.09e-48	158	CG_0221	4.88621e-05	0.417296	0.55451	0.412272	0.438341	0.339233	0.326216	0.860307	0.557147	0.624417	0.610481	0.56554	0.371268	0.497578	0.444499	0.596523	0.576636	0.919679	0.619227	0.815484	0.51933	0.619016	0.567008	0.894474	0.726617	0.70954	0.733206	0.84944	1	0.680113	0.75888
MD00G1167800	gene	-	-	GO:0003676; GO:0003723	-	IPR035979; IPR012677; IPR034792; IPR000504	AT3G01150	PTB1	POLYPYRIMIDINE TRACT-BINDING PROTEIN 1, AtPTB1	-	78.462	1.09e-108	315	-	-	0.540479	0.385447	0.383953	0.31964	0.334669	0.905289	0.232082	0.401983	0.151555	0.316257	0.515292	0.253877	0.39403	0.664554	0.58697	0.835465	1	0.652412	0.672847	0.39238	0.671664	0.701989	0.735395	0.642279	0.549656	0.445092	0.745231	0.614016	0.427438	0.619508
MD00G1168000	gene	-	GO:0098542; GO:0006952	GO:0043531	-	IPR038005; IPR002182; IPR044974; IPR032675; IPR042197; IPR036388; IPR041118; IPR027417	AT3G14470	-	NB-ARC domain-containing disease resistance protein	-	39.515	0	588	CG_2791	2.85937e-17	0.476715	0.53351	0.552125	0.455216	0.44705	0.597763	0.719018	0.673922	0.733151	0.551028	0.7042	0.584455	0.974902	1	0.99987	0.016051	0.026836	0.016175	0.015083	0.018157	0.037394	0.03348	0.02879	0.047725	0.010794	0.030538	0.007212	0.040388	0.039511	0.039525
MD00G1168100	gene	-	-	-	-	-	not found	-	-	-	-	-	-	CG_1321	1.89255e-07	0.467425	0.464412	0.62744	1	0.683778	0.33813	0.544328	0.283179	0.146673	0.100846	0.292168	0.110176	0.155534	0.213864	0.275949	0	0	0.084347	0.139247	0.04718	0	0.093073	0.211452	0.100357	0.126797	0.119508	0.043464	0.074071	0.211688	0
MD00G1168200	gene	-	-	-	-	IPR005635	not found	-	-	-	-	-	-	CG_1321	1.15117e-12	0.719335	1	0.563378	0.788172	0.477973	0.435549	0.469167	0.333951	0.263018	0.181525	0.25508	0.201125	0.276466	0.415787	0.32264	0.145552	0.099936	0.097372	0.110313	0.172194	0.1223	0.100171	0.162928	0.217091	0.075878	0.083816	0.056738	0.115626	0.087122	0.162494
MD00G1168300	gene	-	GO:0006952; GO:0098542	GO:0043531	-	IPR027417; IPR036388; IPR042197; IPR041118; IPR044974; IPR032675; IPR002182	AT3G14470	-	NB-ARC domain-containing disease resistance protein	-	38.469	0	596	CG_2161	1.06753e-12	0.616442	1	0.528843	0.544471	0.222964	0.253077	0.303738	0.330012	0.257843	0.061562	0.143545	0.105757	0.178168	0.418706	0.242628	0.126347	0.122219	0.137626	0.091628	0.081503	0.179188	0.149863	0.14172	0.245779	0.052186	0.064874	0.053499	0.156104	0.152265	0.206194
MD00G1168400	gene	-	-	-	-	IPR005635	AT5G55820	WYR	INCENP, WYRD	-	39.177	1.04e-69	243	CG_2791	4.12178e-22	0.707336	0.763879	0.629259	0.569812	0.640338	0.632013	0.721697	0.741317	0.72515	0.534356	0.725003	0.6328	0.922428	0.997217	1	0.009456	0	0	0.010756	0	0	0	0.01158	0.006735	0.010302	0.007864	0.01369	0.007022	0.024984	0.016231
MD00G1168500	gene	-	-	-	-	IPR032675	not found	-	-	-	-	-	-	CG_2791	1.51118e-17	0.507149	0.635758	0.620082	0.522365	0.426651	0.463633	0.555393	0.654412	0.684331	0.506475	0.667082	0.563337	0.806919	0.984137	1	0	0.008271	0.009648	0	0	0	0	0.011599	0	0	0	0	0	0	0
MD00G1168600	gene	-	-	-	-	-	not found	-	-	-	-	-	-	CG_2791	0.000209814	0	0.667083	0.558589	0.714208	0.906393	0.267545	0.198606	0.467826	0.459894	0.430515	0.573477	0.376785	1	0.485892	0.699813	0.379342	0	0.181613	0.297533	0	0	0.294411	0	0.208194	0.172281	0	0	0.320517	0.249988	0.728243
MD00G1168700	gene	-	GO:0006952; GO:0098542	GO:0043531	-	IPR002182; IPR038005; IPR032675; IPR044974; IPR041118; IPR036388; IPR027417	AT3G14470	-	NB-ARC domain-containing disease resistance protein	-	37.28	1.46e-147	457	CG_2791	4.03877e-14	0.433773	0.496095	0.429843	0.336164	0.350724	0.557124	0.636546	0.714938	0.795419	0.437171	0.549066	0.440368	0.83685	0.773799	1	0.051276	0	0	0.032053	0.04189	0.051677	0.051622	0.054511	0.069957	0.052623	0.034664	0.071884	0.140608	0.067415	0.099961
MD00G1168800	gene	-	-	-	-	IPR045865; IPR040217; IPR002912	AT1G12420	ACR8	ACT domain repeat 8	-	69.231	0	622	CG_0851	1.09098e-11	0.243406	0.376087	0.244618	0.493866	0.574967	0.458798	0.46579	0.325505	0.527028	0.593864	1	0.803896	0.378891	0.301764	0.469912	0.0566	0.044056	0.193834	0.105746	0.099007	0.121284	0.240253	0.235227	0.125778	0.157002	0.217343	0.14597	0.123005	0.096986	0.222323
MD00G1169400	gene	-	-	-	-	IPR027443; IPR026992; IPR044861; IPR005123	AT4G16765	-	2-oxoglutarate (2OG) and Fe(II)-dependent oxygenase superfamily protein	-	64.207	1.63e-115	334	-	-	0.171644	0.607824	0.507192	0.998804	0.516266	0.433169	0.477363	1	0.896524	0.357441	0.242269	0	0.407257	0.653967	0.412236	0.359211	0.211127	0.395261	0.719624	0.43259	0.637851	0.302263	0.437716	0.624327	0.311493	0.530364	0.454897	0.395466	0.546084	0.747346
MD00G1169500	gene	-	-	-	-	IPR005123; IPR026992; IPR044861; IPR027443	AT4G16765	-	2-oxoglutarate (2OG) and Fe(II)-dependent oxygenase superfamily protein	-	67.901	6.29e-120	345	CG_2901	1.62969e-10	0.338517	0.307657	0.362813	0.340299	0.372326	0.30337	0.426034	0.388421	0.441563	0.512273	0.715248	0.586691	1	0.980851	0.833059	0.410345	0.363283	0.393825	0.432505	0.47548	0.470778	0.4828	0.523885	0.538778	0.617736	0.714535	0.654639	0.789871	0.963451	0.911582
MD00G1169600	gene	-	-	GO:0003677	-	IPR017884; IPR009057; IPR006447; IPR001005; IPR017930	AT5G47390	MYBH	KUA1, MYB hypocotyl elongation-related, KUODA1 (Chinese for enlarge or expand)	-	61.789	1.38e-131	384	CG_2501	1.16622e-12	0.293591	0.271594	0.403862	0.363772	0.324198	0.366121	0.353001	0.321388	0.232531	0.560604	0.606211	0.673417	0.504499	0.578727	0.387937	0.496319	0.48148	0.457799	0.514009	0.562845	0.498985	0.572765	0.678824	0.734532	0.898617	1	0.71833	0.800011	0.784126	0.775502
MD00G1169900	gene	-	-	-	-	IPR007701; IPR011989; IPR039777; IPR016024	AT1G27760	SAT32	SALT-TOLERANCE 32	-	32.012	2.88e-43	154	CG_1501	4.44023e-11	0.26812	1	0.378911	0.553352	0.397034	0.361068	0.79817	0.476755	0.69155	0.253434	0.330647	0.307846	0.446856	0.585462	0.454007	0	0	0	0	0	0	0	0	0	0	0	0	0	0	0
MD00G1170100	gene	-	-	-	-	IPR016024; IPR039777; IPR011989; IPR007701	not found	-	-	-	-	-	-	CG_2791	6.93415e-06	0.832762	0.397576	0.40157	0.669483	0.13471	1	0.765664	0.345437	0.249959	0.72339	0.074036	0.032648	0.614608	0.579656	0.323936	0	0	0.061908	0	0	0	0	0	0	0.065745	0	0	0.348626	0	0
MD00G1170400	gene	-	GO:0006468	GO:0004672; GO:0005515; GO:0005524	-	IPR032675; IPR011009; IPR000719; IPR001611; IPR003591	AT4G08850	MIK2	MDIS1-INTERACTING RECEPTOR LIKE KINASE2	-	39.798	4.7e-178	540	-	-	0.367038	0.175587	0.246792	1	0.83696	0.358451	0.386068	0.259146	0.129072	0.96449	0.614443	0.863461	0.349076	0.535795	0.207499	0.237325	0	0.133813	0.570792	0.614306	0.650795	0.500193	0.59514	0.669553	0.51498	0.361677	0.166801	0.197772	0.293187	0.136814
MD00G1170700	gene	-	GO:0006468	GO:0004672; GO:0005515; GO:0005524	-	IPR032675; IPR011009; IPR000719; IPR001611; IPR003591	AT4G08850	MIK2	MDIS1-INTERACTING RECEPTOR LIKE KINASE2	-	40.431	2.57e-167	513	CG_1291	2.82247e-09	0.327294	0.583032	0.26466	0.326453	0.412368	0.32992	0.969313	0.893712	0.743482	0.312764	0.334366	0.196282	1	0.532104	0.584855	0.334362	0.384609	0.250845	0.238203	0.480517	0.440557	0.462262	0.737276	0.625322	0.222631	0.170151	0.064162	0.558012	0.69611	0.321448
MD00G1170800	gene	-	GO:0006351	GO:0001056; GO:0003677; GO:0001054; GO:0003899; GO:0001055	-	IPR014381; IPR005571; IPR000783; IPR035913; IPR036710	AT3G57080	NRPE5	RPB5B, DMS12, RNA POLYMERASE II FIFTH LARGEST SUBUNIT, B, DEFECTIVE IN MERISTEM SILENCING 12	-	58.182	1.81e-95	278	CG_1091	2.15838e-09	0.703064	0.709859	0.587291	0.625483	0.682203	0.614984	0.761899	0.707037	0.669987	0.535511	0.527463	0.489413	0.64968	0.590632	0.59341	0.844465	0.802863	0.697444	0.825907	0.911632	0.804881	0.95165	0.770375	0.729625	0.532631	0.62402	0.517763	0.921246	0.749807	1
MD00G1170900	gene	-	-	-	-	-	not found	-	-	-	-	-	-	CG_2901	9.8666e-09	0.479117	0.458008	0.518195	0.396329	0.355572	0.415088	0.444159	0.475733	0.517425	0.604416	0.863457	0.68836	1	0.846587	0.837323	0.455854	0.489184	0.464432	0.574819	0.494053	0.411047	0.634956	0.606531	0.633994	0.748379	0.663056	0.586572	0.73875	0.855226	0.843192
MD00G1171100	gene	-	-	GO:0003723; GO:0003735	GO:0022627	IPR005326; IPR037447; IPR036388	AT4G25740	-	RNA binding Plectin/S10 domain-containing protein	-	77.922	1.78e-76	226	CG_2411	1.43754e-05	0.6256	0.670957	0.644566	0.755285	0.685928	0.57264	0.814084	0.784355	0.869967	1	0.888548	0.901452	0.693633	0.706284	0.789714	0.603289	0.562289	0.558792	0.635934	0.65048	0.654736	0.797571	0.739812	0.774546	0.542998	0.544715	0.505117	0.662421	0.660049	0.719614
MD00G1171200	gene	-	-	-	-	IPR024340; IPR024298; IPR024880	AT5G47490	-	RGPR-related	-	49.147	0	1228	CG_0191	4.99065e-17	0.551776	0.583612	0.602622	0.59148	0.546097	0.613674	0.687306	0.80575	0.745945	0.718547	0.705189	0.704586	0.800204	0.869182	0.834102	0.585716	0.610798	0.563155	0.712279	0.666722	0.750227	0.722423	0.751025	0.747318	0.662924	0.703036	0.696116	0.89909	0.953766	1
MD00G1171400	gene	-	-	-	-	IPR016135; IPR000608	AT2G46030	UBC6	ubiquitin-conjugating enzyme 6	-	48.684	4.23e-38	130	CG_2451	2.05194e-06	0.628187	0.493565	0.575713	0.640943	0.358603	0.512904	0.277796	0.502869	0.491065	0.639112	0.404461	0.696064	0.31944	0.372144	0.383803	0.659518	0.59689	0.618802	0.481677	0.468614	0.337094	0.540068	0.337393	0.419221	0.644491	1	0.722522	0.515334	0.445647	0.298041
MD00G1171700	gene	-	-	-	-	-	not found	-	-	-	-	-	-	CG_1851	1.40007e-08	0.239475	0.462722	0.132452	0.067206	0.090723	0.255969	0.650399	0.656086	0.666946	0.247532	0.129217	0.037528	0.48749	0	0.379283	0.254194	0.103643	0.218198	0.257795	0.428481	0.581689	0.670274	0.724499	1	0	0	0.04735	0.060075	0.282754	0.401391
MD00G1171800	gene	-	GO:0005992	GO:0003824	-	IPR023214; IPR003337; IPR006379; IPR001830; IPR036412	AT1G60140	TPS10	trehalose phosphate synthase, TREHALOSE PHOSPHATE SYNTHASE 10	-	69.47	0	1289	CG_2132	6.99213e-09	0.766711	0.780262	1	0.72424	0.802932	0.875634	0.298343	0.26455	0.273077	0.519308	0.650955	0.651172	0.13517	0.267154	0.093233	0.52037	0.381265	0.39101	0.314496	0.462411	0.550288	0.531821	0.485658	0.78805	0.173999	0.308435	0.232026	0.102294	0.084955	0.141664
MD00G1171900	gene	-	-	GO:0047262; GO:0016757	-	IPR029993; IPR029044; IPR002495	AT5G15470	GAUT14	galacturonosyltransferase 14	-	85.526	0	964	CG_0781	1.39657e-10	0.402061	0.601011	0.468869	0.488915	0.51084	0.534356	0.625177	0.785618	0.658159	0.646901	0.951768	0.796867	0.73989	0.670257	0.644639	0.626782	0.650258	0.622679	0.504016	0.535451	0.650774	0.670661	0.63418	0.67923	0.731383	0.743896	0.667146	0.986751	0.977346	1
MD00G1172000	gene	-	-	-	-	-	not found	-	-	-	-	-	-	CG_1961	1.09745e-07	0.999721	0.956051	0.948866	0.62281	0.733605	0.818407	0.597316	0.524638	0.596434	0.671543	0.835974	0.850516	0.564457	0.660295	0.684754	1	0.973538	0.977835	0.618286	0.609176	0.614563	0.663815	0.613073	0.600899	0.687268	0.804941	0.788034	0.750043	0.706092	0.831198
MD00G1172100	gene	-	-	GO:0016887; GO:0005524	-	IPR027417; IPR003959; IPR036628; IPR004176	AT5G15450	CLPB3	APG6, CLPB-P, AtCLPB3, ALBINO AND PALE GREEN 6, casein lytic proteinase B3, CASEIN LYTIC PROTEINASE B-P	-	78.488	0	556	CG_1521	3.79458e-12	0.639553	0.703998	0.667867	0.469541	0.420643	0.38361	0.690662	1	0.735714	0.338744	0.278911	0.231006	0.973323	0.868657	0.961612	0.317752	0.300603	0.369175	0.254833	0.267809	0.250241	0.475437	0.336653	0.449219	0.187975	0.14745	0.157802	0.54843	0.510732	0.557249
MD00G1172200	gene	-	-	-	-	-	not found	-	-	-	-	-	-	-	-	0.382447	0	0	0	0	0	0.708048	0	0	0	0.249934	0	0	0	0	0	0	0.942364	0.631723	1	0.499486	0.213768	0	0	0	0	0	0	0	0
MD00G1172400	gene	-	-	-	GO:0005759	IPR004480; IPR036249; IPR002109	AT2G38270	CXIP2	AtGRXS16, CAX-interacting protein 2, GLUTAREDOXIN 2, glutaredoxin 16	-	60.274	8.01e-55	173	CG_2791	8.65906e-08	0.703181	0.299207	0.886449	0.516157	0.428252	0.174419	0.646764	0.632112	0.676901	0.511111	0.500521	0.281033	0.752314	1	0.697628	0.224133	0.136651	0	0.072651	0.485858	0.094947	0.061365	0.30475	0.039812	0	0	0.084402	0.037455	0.226215	0.283172
MD00G1172900	gene	-	GO:0050832	GO:0043531	-	IPR039203; IPR027417; IPR041118; IPR002182; IPR042197	AT3G14470	-	NB-ARC domain-containing disease resistance protein	-	38.443	9.06e-81	274	CG_0761	2.6744e-09	0.314338	0.376897	0.21082	0.173514	0.150315	0.319058	0.930517	0.82649	0.678195	0.992326	0.808206	0.970556	0.974326	0.961979	0.460252	0.160111	0.062559	0.127663	0.244895	0.309454	0.100431	0.266179	0.303569	0.52184	0.272178	0.143635	0.260418	0.651879	1	0.35756
MD00G1173300	gene	-	-	-	-	IPR002347; IPR036291	AT4G11410	-	NAD(P)-binding Rossmann-fold superfamily protein	-	74.679	2.46e-176	490	CG_0581	7.27478e-13	0.717647	0.615912	0.703683	0.566363	0.621303	0.499011	0.611809	0.624111	0.491194	0.411283	0.453767	0.414537	0.52544	0.554752	0.501034	0.620135	0.610886	0.700236	0.747757	0.755461	0.740719	0.915531	0.968363	1	0.432801	0.483903	0.391406	0.364936	0.35696	0.350827
MD00G1173600	gene	-	GO:0006979; GO:0042744; GO:0034599; GO:0000302	GO:0004601; GO:0020037	GO:0009507	IPR002016; IPR044831; IPR002207; IPR010255	AT4G35000	APX3	ascorbate peroxidase 3, ASCORBATE PEROXIDASE 3	-	71.642	2.98e-66	211	-	-	0.379875	0.084983	0.329186	0.172319	0.695465	0.836131	0	0.70156	0.107393	0	0.157557	0.421421	0.35016	0.139511	0	0.338074	0.233968	0.497783	0.329078	0	0.481428	0.531192	0.753691	0.552765	0.717345	1	0.709104	0	0	0.437676
MD00G1173700	gene	-	-	-	-	IPR016024; IPR011989; IPR045322; IPR000225	AT4G38600	KAK	UPL3, KAKTUS, UBIQUITIN-PROTEIN LIGASE 3	-	71.248	0	1461	CG_2591	8.24804e-15	0.603322	0.777477	0.690623	0.622971	0.547526	0.637125	0.626787	0.640474	0.640969	0.938262	1	0.923461	0.749312	0.844864	0.831045	0.554213	0.649687	0.589589	0.5915	0.540369	0.65881	0.640602	0.667935	0.700291	0.651435	0.70617	0.654412	0.896291	0.891977	0.84012
MD00G1173800	gene	-	GO:0043161; GO:0000209; GO:0006511	GO:0061630	-	IPR045322	AT4G38600	KAK	UPL3, KAKTUS, UBIQUITIN-PROTEIN LIGASE 3	-	63.95	1.14e-115	366	CG_2821	1.99953e-07	0.62567	0.811574	0.574194	0.637297	0.661596	0.686702	0.552979	0.556343	0.723273	0.971721	0.863912	0.725737	0.829154	0.911032	0.796198	0.658629	0.768961	0.576545	0.602041	0.588814	0.743903	0.669029	0.661463	0.60224	0.652269	0.753099	0.649914	0.884598	1	0.958773
MD00G1173900	gene	-	GO:0043161; GO:0000209; GO:0006511	GO:0061630; GO:0004842	-	IPR035983; IPR000569; IPR045322	not found	-	-	-	-	-	-	-	-	0.693647	0.742308	0.758692	0.271575	0.460685	0.733565	0.407804	0.377384	0.712246	0.970879	0.948988	0.444111	0.510029	0.585089	0.70782	0.768631	0.507941	0.421472	0.701234	0.863807	0.627001	0.421663	0.341637	0.325548	0.620593	0.899667	0.865836	0.846793	0.878475	1
MD00G1174200	gene	-	-	-	-	IPR001650; IPR027417	AT5G11170	UAP56a	homolog of human UAP56 a	-	83.036	7.3e-63	194	CG_0561	2.98578e-09	0.40568	0.521144	0.573397	0.416484	0.409312	0.397619	0.439325	0.476714	0.42123	0.651667	0.576414	0.44756	0.588719	0.457565	0.69571	0.641206	0.700234	0.676117	0.676539	0.553792	0.873069	0.820874	0.648762	0.670675	0.856837	0.730003	0.737217	0.790458	1	0.965071
MD00G1174300	gene	-	-	GO:0003676; GO:0005524	-	IPR011545; IPR014001; IPR027417	AT5G11170	UAP56a	homolog of human UAP56 a	-	86.731	0	551	CG_0011	3.27261e-12	0.46954	0.545555	0.489125	0.343635	0.418342	0.480899	0.40749	0.571249	0.440688	0.392077	0.559226	0.614892	0.650008	0.784838	0.612723	0.461432	0.554411	0.500866	0.574322	0.496077	0.647545	0.62119	0.61775	0.547342	0.737634	0.623165	0.689064	0.859827	0.897421	1
MD00G1174500	gene	-	-	GO:0016758	-	IPR004856	not found	-	-	-	-	-	-	-	-	0.517268	0.313907	0.417039	0.116816	0.546077	0.225459	0.537767	0.900963	0.361324	0.521361	0.49823	0.414771	0.531015	0.30804	1	0.437187	0.187324	0.634445	0.471899	0.240332	0.471089	0.549739	0.84952	0.436434	0.27486	0.427978	0.245844	0.448014	0.433645	0.539623
MD00G1174600	gene	-	GO:0050832	GO:0043531	-	IPR038005; IPR041118; IPR002182; IPR039203; IPR027417	AT1G50180	CAR1	CEL-Activated Resistance 1	-	45.352	2.59e-91	292	CG_2031	5.07516e-06	0.486109	0.745279	0.596494	0.759128	1	0.968723	0.685301	0.767679	0.564284	0.774233	0.687813	0.748805	0.667446	0.646465	0.592401	0.427173	0.549299	0.477592	0.769078	0.789188	0.61667	0.648778	0.612061	0.766246	0.697407	0.615122	0.473568	0.660308	0.470228	0.454189
MD00G1174900	gene	-	-	-	-	-	not found	-	-	-	-	-	-	CG_2621	6.59526e-09	0.235494	0.268226	0.360882	0.297511	0.330861	0.532548	0.599728	0.48708	0.642566	0.254673	0.214906	0.244121	0.433981	0.513975	0.60944	0.678078	0.420679	0.500285	0.458072	0.497027	0.564407	0.561877	0.46035	0.475371	0.429397	0.454133	0.460425	1	0.871091	0.934119
MD00G1175400	gene	-	-	-	-	-	not found	-	-	-	-	-	-	CG_2791	4.42985e-12	0.740339	0.526431	0.60742	0.68316	0.805659	0.680678	0.810418	0.955723	0.75308	0.671498	0.649083	0.660557	0.913423	1	0.897823	0.300025	0.32653	0.330524	0.434875	0.418367	0.379944	0.518655	0.348953	0.366956	0.390306	0.272412	0.448748	0.371969	0.470638	0.567469
MD00G1175500	gene	-	-	-	-	IPR036249	not found	-	-	-	-	-	-	CG_2792	9.23788e-13	0.094333	0.143285	0.10793	0.169942	0.174038	0.145151	0.222438	0.194638	0.210735	0.205638	0.20922	0.151644	0.29643	0.314351	0.32143	0.928363	1	0.691793	0.820433	0.80219	0.743641	0.584095	0.700238	0.614589	0.659978	0.694725	0.823088	0.962186	0.898943	0.738913
MD00G1175600	gene	-	GO:0006520	GO:0016491	-	IPR006097; IPR046346	AT3G03910	GDH3	glutamate dehydrogenase 3	-	82.659	2.13e-101	296	CG_2931	1.5024e-08	0.278799	0.371492	0.440159	0.415304	0.399736	0.475281	0.505511	0.726147	0.450024	0.687169	0.600363	0.352156	1	0.916107	0.852216	0.373258	0.267499	0.567523	0.44539	0.415224	0.54725	0.462778	0.472677	0.481041	0.430237	0.478523	0.538815	0.524163	0.475216	0.534589
MD00G1176300	gene	-	GO:0034613; GO:0007165	-	GO:0005737	IPR000308; IPR023410; IPR036815	AT2G42590	GRF9	GF14 MU, GRF14, general regulatory factor 9	-	77.255	8.95e-148	414	-	-	0.425815	0.507639	0.434861	0.548698	0.521682	0.430546	0.872625	0.858768	0.926027	0.615853	0.606294	0.552546	0.810598	0.791489	0.796067	0.660826	0.601645	0.67002	0.718376	0.691912	0.672561	0.786376	0.727133	0.808433	0.730082	0.710301	0.719049	1	0.967852	0.991833
MD00G1176700	gene	-	-	GO:0005524	GO:0009507	IPR013534; IPR013126; IPR043129	AT5G49910	cpHsc70-2	HSC70-7, HSP70-7, HEAT SHOCK PROTEIN 70-7, chloroplast heat shock protein 70-2, HEAT SHOCK PROTEIN 70	-	91.216	1.47e-88	278	CG_2711	2.28062e-08	0.813857	0.759887	0.654641	0.638249	0.704122	0.586478	0.627155	0.635063	0.914313	0.59147	0.468134	0.421545	0.718743	0.623427	1	0.370993	0.393543	0.514219	0.404011	0.315893	0.465179	0.619163	0.352892	0.459209	0.291084	0.371521	0.262384	0.345719	0.392065	0.521553
MD00G1177000	gene	-	-	-	-	-	not found	-	-	-	-	-	-	-	-	0	0.162282	0.199148	0.105562	0	0	0	0	0	0	0.497445	0.186298	0	0	0.125257	0	0.333599	0.155791	0.703258	0	0	0.301453	0	1	0.085948	0.390518	0	0.32592	0.719286	0.589617
MD00G1177100	gene	-	-	-	-	-	not found	-	-	-	-	-	-	CG_0661	5.47324e-10	0.159749	0.15094	0.392748	0.091224	0.11228	0.12863	0.263098	0.207445	0.08436	0.126955	0	0.015871	0.120814	0	0	0.432937	0.710118	0.400394	0.959521	0.453217	0.898348	0.664521	0.886205	1	0.582168	0.455481	0.313335	0.792749	0.746428	0.281496
MD00G1177200	gene	-	-	GO:0046872; GO:0003723; GO:0003676	-	IPR036855; IPR034365; IPR000571; IPR035979; IPR000504; IPR012677	AT3G21100	-	RNA-binding (RRM/RBD/RNP motifs) family protein	-	45.133	4.1e-147	441	CG_2731	1.04112e-10	0.394754	0.674153	0.602256	0.367368	0.467967	0.393714	0.711657	0.70023	0.68677	0.391555	0.37151	0.266549	0.777621	0.805216	0.747537	0.59224	0.646624	0.525874	0.90335	0.725264	0.892006	0.937534	1	0.754809	0.267556	0.229463	0.190883	0.661692	0.697588	0.965397
MD00G1177300	gene	-	-	-	-	IPR013989	AT5G61910	-	DCD (Development and Cell Death) domain protein	-	62.698	2.76e-50	181	CG_0231	8.37222e-08	0.735402	0.754423	0.767333	0.758906	0.669952	0.667565	0.769935	0.745146	0.711304	0.923626	0.874495	0.882868	0.871811	0.932365	0.925859	0.707067	0.832684	0.726563	0.693377	0.759501	0.767808	0.867904	0.887827	0.862127	0.886636	0.738327	0.824434	0.833303	1	0.978293
MD00G1177400	gene	-	GO:0016579	GO:0016787	-	IPR038765; IPR003323; IPR019400; IPR016615; IPR042467; IPR042468	AT1G28120	OTU1	OTU domain containing DUB 1	-	80.534	5.88e-160	446	CG_2661	7.99044e-12	0.489877	0.573982	0.482595	0.51064	0.506788	0.463272	0.635907	0.541073	0.608987	0.662651	0.694793	0.574155	0.73418	0.787799	0.701309	0.651412	0.632207	0.593056	0.755397	0.741602	0.723723	0.817331	0.748315	0.740983	0.530684	0.558973	0.508895	0.914338	0.92706	1
MD00G1178100	gene	-	-	-	-	-	not found	-	-	-	-	-	-	-	-	0	0	0	0	0	0	0	0	0	0	0	0	0	0	0	0	0.237534	0	0.242935	0	0	0.234375	0.162188	0.449464	0	1	0.255546	0	0	0
MD00G1178200	gene	-	-	GO:0016788	-	IPR036514; IPR001087	AT4G10950	GELP77	GDSL-type esterase/lipase 77	-	34.903	1.45e-70	228	-	-	0	0.173086	0.690648	0	0.335163	0.219208	0.653969	0.620027	0.0827	1	0.147979	0.127804	0.883069	0.714136	0.674295	0	0	0.346475	0.362957	0	0	0.394782	0.785048	0.338691	0.207534	0	0	0.360616	0.333507	0
MD00G1178300	gene	-	GO:0015979; GO:0015995	GO:0071949; GO:0045550; GO:0016628	-	IPR011774; IPR002938; IPR010253; IPR036188; IPR011777	AT1G74470	AT1G74470	geranylgeranyl reductase	-	62.217	0	544	CG_2941	5.67298e-14	0.455817	0.374043	0.297365	0.5306	0.369458	0.370577	0.883863	0.937314	0.906388	0.260008	0.163242	0.152263	0.86701	0.951369	1	0.062927	0.039767	0.186615	0.045466	0.109271	0.188811	0.338015	0.207889	0.163071	0.06896	0.046498	0.0556	0.363502	0.254392	0.280105
MD00G1178400	gene	-	GO:0007094; GO:0051754	GO:0004672	-	IPR013212; IPR015661	AT2G33560	BUBR1	BUB1-related (BUB1: budding uninhibited by benzymidazol 1)	-	76.101	8.01e-89	266	-	-	0.15246	0.381199	0.460581	0.601686	0.247113	0.825359	0.322186	0.481398	0.216824	0.352583	1	0.165465	0.239165	0.324193	0.594727	0	0.225412	0	0.297765	0.183426	0.076213	0	0	0.211501	0.342742	0.707525	0.327539	0.181746	0.593174	0.501315
MD00G1178700	gene	-	-	-	-	-	not found	-	-	-	-	-	-	-	-	0.28959	0.298056	0	0.147848	0.649044	0	0.514736	1	0	0	0.287732	0	0.857044	0	0.758695	0.652329	0	0	0.385337	0.957446	0.608759	0.739596	0.884703	0.528423	0.261738	0.719088	0	0	0	0.745849
MD00G1178900	gene	-	GO:0006468	GO:0004672; GO:0005524	-	IPR001245; IPR001611; IPR000719; IPR011009; IPR013210; IPR003591; IPR032675	AT3G47570	-	Leucine-rich repeat protein kinase family protein	-	46.008	0	819	CG_2792	7.05851e-09	0.238796	0	0.083871	0.201585	0.240282	0.146692	0.106383	0.127719	0.032607	0.568786	0.318506	0.137986	0.140055	0.175613	0.259513	1	0.671908	0.739024	0.910116	0.694682	0.498857	0.510946	0.536055	0.644595	0.90676	0.892627	0.847254	0.471985	0.817987	0.229724
MD00G1179000	gene	-	GO:0032511	-	GO:0005771	IPR039431; IPR041212; IPR044538; IPR023175	AT4G26750	EXT-like	LIP5, extensin-like, homolog of mammalian LYST-INTERACTING PROTEIN5	-	56.763	1.14e-137	402	CG_2091	3.56649e-10	0.735834	0.749048	0.793442	0.751287	0.763646	0.736945	0.768491	0.74424	0.77816	0.859778	0.835508	0.895249	0.967807	1	0.841035	0.683016	0.744622	0.80296	0.799549	0.771031	0.755702	0.719521	0.727844	0.691038	0.908557	0.887317	0.921737	0.960693	0.998905	0.940356
MD00G1179100	gene	-	-	-	-	IPR011042	AT2G47390	CGEP	chloroplast glutamyl peptidase	-	74.074	0	570	CG_0951	9.84922e-11	0.389092	0.442258	0.360614	0.509358	0.342948	0.341004	0.571825	0.506508	0.472239	0.467476	0.44383	0.409929	0.962519	1	0.858861	0.445087	0.419681	0.489124	0.561342	0.469068	0.567583	0.635671	0.655663	0.67711	0.619286	0.505811	0.444694	0.75827	0.916063	0.842892
MD00G1179200	gene	-	GO:0006508	GO:0008236	-	IPR001375; IPR029058	AT2G47390	CGEP	chloroplast glutamyl peptidase	-	83.112	0	913	CG_2511	3.69983e-11	0.474649	0.549815	0.42398	0.547836	0.398275	0.409727	0.595044	0.588465	0.534176	0.550554	0.528661	0.502985	0.821594	1	0.813924	0.544936	0.539978	0.607039	0.668894	0.626252	0.634786	0.629975	0.706246	0.677423	0.605292	0.646726	0.532142	0.900778	0.849095	0.840604
MD00G1179300	gene	-	-	-	GO:0005746	IPR008432	AT3G62400	-	-	-	77.778	1.03e-32	107	CG_0751	1.42653e-12	0.901468	0.905189	0.928312	0.723415	0.747382	0.68219	0.709405	0.705154	0.700654	0.668669	0.536409	0.509014	0.551632	0.647337	0.572831	1	0.915643	0.826651	0.664417	0.772531	0.663295	0.708529	0.626958	0.640146	0.552641	0.596825	0.557477	0.570056	0.540317	0.528083
MD00G1179500	gene	-	GO:0006338; GO:0031507	GO:0046976; GO:0005515; GO:0042054; GO:0003682	GO:0005634	IPR046341; IPR045318; IPR001214; IPR026489; IPR033467; IPR041355; IPR025778	AT4G02020	SWN	EZA1, SDG10, SWINGER, SET DOMAIN-CONTAINING PROTEIN 10	-	54.723	0	692	CG_1371	3.53894e-07	0.555509	0.628833	0.61437	0.606384	0.645778	0.691916	0.73481	0.727926	0.769714	0.856508	0.872685	0.892468	0.875821	1	0.803541	0.67596	0.590919	0.62099	0.672149	0.673161	0.67757	0.751284	0.727447	0.809723	0.705055	0.685602	0.696015	0.724964	0.744055	0.671913
MD00G1179600	gene	-	-	-	-	-	not found	-	-	-	-	-	-	CG_0551	1.54431e-08	0	0	0.194049	0	0	0	0.276727	0.312616	0.147292	0	0	0	0.404315	0.528238	1	0	0	0	0	0	0	0	0	0	0	0	0	0	0	0
MD00G1179700	gene	-	-	-	-	-	not found	-	-	-	-	-	-	CG_0461	0.000860503	0	0	0	0	0	0	0	0	0	0	0	0	0	0	0	0	0	0	0.540221	0	1	0.92797	0	0	0.399417	0.936951	0.213446	0.43055	0	0
MD00G1179800	gene	-	-	-	-	-	not found	-	-	-	-	-	-	CG_2261	1.36732e-14	0.077497	0.137561	0.166251	0.157707	0.123999	0.288294	0.13512	0.183205	0.1847	0.241814	0.281481	0.394241	0.287792	0.336969	0.215095	0.525295	0.410779	0.695642	0.566923	0.449469	0.55455	0.518923	0.540701	0.578448	0.631154	0.598764	0.650207	0.919186	0.796335	1
MD00G1180100	gene	-	GO:0010411; GO:0005975; GO:0042546; GO:0044042	GO:0016762; GO:0004553	GO:0048046; GO:0005618	IPR016455; IPR010713; IPR000757; IPR044791; IPR013320; IPR008264	AT1G11545	XTH8	xyloglucan endotransglucosylase/hydrolase 8	-	79.038	1.71e-179	497	CG_1101	9.30122e-13	0.172747	0.38082	0.305494	0.428169	0.433819	0.796173	0.798013	1	0.423231	0.158997	0.079679	0.057728	0.05971	0.073501	0.049794	0.330497	0.414021	0.160768	0.121682	0.124278	0.117558	0.15557	0.261542	0.22034	0.027273	0.096511	0.036542	0.05984	0.091596	0
MD00G1180200	gene	-	-	GO:0005515	-	IPR011990; IPR002885	AT4G21170	-	Tetratricopeptide repeat (TPR)-like superfamily protein	-	45.357	8.19e-161	472	CG_0951	5.35738e-05	0.744403	0.744294	0.599047	0.531208	0.552492	0.451089	0.554066	0.663757	0.509084	0.604048	0.693456	0.415944	0.661275	0.828455	0.807454	0.478169	0.543572	0.489152	0.56345	0.637215	0.638769	0.629842	0.780905	0.751972	0.506027	0.579938	0.491529	1	0.691647	0.815699
[truncated: 30,714 more rows]

## Sheet: Table S5 
Table S5	Coexpression module CG0161 in WGCNA
[truncated: 514 more rows]

## Sheet: Table S6
Table S6. Putative apple homologs of phytohormone related-genes for Arabdopsis (CG_0161)
Category (Best hit)	ID	ORN															SG															Annotation	Best hit Arabidopsis gene (BH)	BH symbol	BH description
[truncated: 29 more rows]

## Sheet: Table S7
Table S7	Expression levels of genes involved in pyruvate metabolism (ethanol pathway, lactate dehydrogenase, and alanine aminotransferase)
[truncated: 47 more rows]
